# Supplementary material for: Stress-Induced Activation of Heterochromatic Transcription
Source: PLoS Genet. 2010 Oct 28;6(10):e1001175. doi: 10.1371/journal.pgen.1001175 (PMC2965753; doi:10.1371/journal.pgen.1001175)
Supplement: Table S2 — List of genes significantly upregulated (greater than twofold, P<0.01) in ITS versus CTS. The comparison of transcript levels between ITS+2d and CTS+2d for the corresponding genes is also presented. (0.38 MB XLS) [file pgen.1001175.s006.xls]

## Sheet: significant
Table S2.
Gene ID	ITS vs CTS (log2)	p value ITS vs CTS	ITS+2d vs CTS+2d (log2)	p value ITS+2d vs CTS+2d
AT1G01040	1.30917	5.96725e-06	-0.0522751	0.460012
AT1G01210	1.15565	0.00289673	-0.101095	0.611407
AT1G01240	1.09717	0.00526855	0.0241877	0.82441
AT1G01310	1.00137	0.00252853	0.843435	0.141529
AT1G01350	1.09443	0.00107224	-0.102949	0.416647
AT1G01360	1.2662	0.00510831	-0.411327	0.0182737
AT1G01470	1.10002	0.000113961	0.0264665	0.584456
AT1G01520	1.2272	0.00317749	0.258496	0.173769
AT1G01810	2.38091	0.00108698	0.0402989	0.80103
AT1G01900	1.8923	0.000445472	0.315818	0.0200789
AT1G01930	1.2935	0.000124309	-0.127715	0.115383
AT1G01940	3.16408	9.98963e-05	0.0691097	0.543999
AT1G01990	1.05813	0.000172806	0.0401068	0.514501
AT1G02090	1.26923	0.000449223	0.151127	0.188397
AT1G02180	1.72167	1.61067e-06	0.753837	0.000502669
AT1G02220	2.05264	0.000219778	0.73695	0.0183476
AT1G02230	3.29709	7.67443e-05	-0.273431	0.360306
AT1G02250	1.14515	0.00803128	-0.0962603	0.696638
AT1G02270	1.78149	4.98452e-05	0.127999	0.0403817
AT1G02310	1.06896	6.78641e-05	0.434948	0.00895154
AT1G02340	0.970305	4.23341e-05	-0.622221	0.0259296
AT1G02380	2.37661	0.00054453	0.048396	0.744689
AT1G02450	1.66901	0.00585038	-0.0190865	0.891403
AT1G02650	1.19804	6.95679e-05	-0.593396	0.00166826
AT1G02660	1.27484	0.000183717	-1.58665	0.00123445
AT1G02670	1.88648	7.17193e-05	-0.729663	0.00968663
AT1G02870	1.17025	0.00152449	-0.20752	0.186709
AT1G02970	2.85954	0.000215351	0.946795	0.000845874
AT1G02980	5.90432	2.13398e-06	0.114268	0.538891
AT1G03020	2.17427	0.00117524	-0.538204	0.0278043
AT1G03070	4.84153	3.34182e-06	1.0646	0.0018826
AT1G03140	1.49371	1.11957e-05	-0.117246	0.352837
AT1G03180	4.32245	0.000174092	0.513484	0.0534528
AT1G03360	1.54557	0.00069394	0.0858256	0.151149
AT1G03445	1.04952	0.00387754	-0.0928201	0.174751
AT1G03495	1.89095	0.00200073	0.567706	0.0279393
AT1G03750	1.23954	0.000865337	0.025352	0.617526
AT1G03760	1.40542	9.35966e-05	-0.499205	0.00970103
AT1G03905	1.71947	6.54122e-05	0.0912042	0.282928
AT1G03920	1.90461	0.000691661	0.00469757	0.971532
AT1G03940	3.28793	1.63517e-05	0.457914	0.0616692
AT1G03960	2.29432	0.000200866	0.252456	0.1355
AT1G03970	2.02507	0.00075166	-0.0727065	0.648662
AT1G03990	1.86698	5.70025e-06	0.192485	0.0375838
AT1G04100	1.81091	1.59102e-05	-0.20142	0.00945647
AT1G04130	2.20121	0.000756279	0.420137	0.100809
AT1G04160	1.75911	4.11551e-05	0.201645	0.00909126
AT1G04180	1.31588	0.000382936	0.0855375	0.423091
AT1G04390	1.53193	0.00143483	-0.317637	0.0159385
AT1G04570	2.99517	3.06343e-06	0.623597	0.00647256
AT1G04580	2.08615	0.000470155	0.0706853	0.33669
AT1G04635	2.02396	0.00197958	0.61144	0.00178735
AT1G04650	0.980104	5.80965e-05	0.754596	0.0025033
AT1G04770	2.34453	3.99944e-05	0.268491	0.131625
AT1G04810	1.48615	1.84039e-05	-0.326031	0.00399462
AT1G04900	1.24401	0.00087786	0.357504	0.0351986
AT1G04930	1.62073	1.58237e-05	0.00031352	0.994525
AT1G04970	1.11062	0.00282275	0.0561453	0.513546
AT1G04980	2.38488	2.18712e-05	0.298084	0.0572116
AT1G05000	1.05128	0.00758293	-0.758624	0.00413215
AT1G05030	1.65881	0.000516412	0.133408	0.208354
AT1G05170	2.07252	7.51593e-05	0.348605	0.0055084
AT1G05340	2.43956	0.00246416	-1.18138	0.0384801
AT1G05380	1.07747	0.000103047	-0.420078	1.1218e-05
AT1G05400	1.38632	0.00289314	-0.0975261	0.557441
AT1G05600	1.80227	0.000101792	0.00587161	0.925018
AT1G05730	3.7112	0.00200536	0.405738	0.330269
AT1G05740	2.96154	0.000117397	-0.374228	0.130825
AT1G05780	1.463	0.000665784	0.347526	0.00581197
AT1G05820	2.78528	2.68494e-06	0.0335853	0.759637
AT1G05860	1.35406	0.00593495	-0.548533	0.00155788
AT1G05894	1.79058	0.00131727	-0.173067	0.481491
AT1G06030	1.9399	0.000156065	-0.020998	0.842434
AT1G06145	1.89244	5.94627e-05	0.223174	0.00551474
AT1G06210	1.20872	0.00174549	0.0992522	0.170607
AT1G06230	1.04789	0.00227358	-0.35004	0.0117376
AT1G06250	2.62926	2.28457e-05	0.269587	0.176892
AT1G06320	2.72236	0.00180515	-0.856277	0.0408401
AT1G06450	1.07601	0.00130942	0.423807	0.0267249
AT1G06470	1.05201	4.87666e-05	0.173695	0.0159534
AT1G06540	2.47602	0.000119629	0.0129568	0.9593
AT1G06630	1.03568	0.000416448	-0.674816	0.000425718
AT1G06720	1.1817	0.00477642	-0.134095	0.0543884
AT1G06810	1.19494	0.00720568	0.405259	0.152543
AT1G06870	1.43416	0.000600523	0.200084	0.0326183
AT1G06925	3.86434	0.000206126	0.587863	0.205839
AT1G07030	1.28865	7.24877e-06	0.0705196	0.101694
AT1G07050	1.16607	0.000833362	-0.206519	0.0818354
AT1G07060	1.26986	0.00184136	0.305674	0.45279
AT1G07170	1.05664	0.00660018	-0.160246	0.129425
AT1G07190	1.83021	0.00385441	-0.11607	0.630564
AT1G07210	1.36213	0.00852738	0.0207289	0.867913
AT1G07330	3.02124	9.9125e-05	-0.196955	0.112199
AT1G07350	3.71579	1.66083e-05	0.850134	0.0362135
AT1G07400	4.92992	0.000144594	2.37389	0.000243915
AT1G07410	1.84945	0.00659807	0.0319889	0.828829
AT1G07473	1.32244	0.00141177	0.504603	0.238857
AT1G07500	4.35609	1.17098e-05	1.39174	0.0134487
AT1G07510	1.04764	5.05228e-05	0.0802363	0.232129
AT1G07615	1.10019	0.000337754	-0.187308	0.0636013
AT1G07670	0.971096	0.00018877	0.217348	0.0310317
AT1G07850	1.96556	0.00149421	-0.188976	0.0166991
AT1G07860	1.20478	0.000770615	-0.130342	0.227241
AT1G07870	1.67467	3.47397e-05	-0.230275	0.0265655
AT1G07880	1.36016	0.0003104	0.85734	0.000187869
AT1G07980	1.20433	2.3312e-05	0.057949	0.355782
AT1G07985	1.38575	0.000326142	0.0192857	0.891435
AT1G08035	0.973025	0.00191388	0.140996	0.309682
AT1G08070	1.44991	0.000389937	-0.349897	0.0607099
AT1G08090	3.1803	5.65478e-05	1.2119	0.0123699
AT1G08100	1.71394	0.000606354	0.657348	0.0344236
AT1G08120	3.06371	3.11145e-05	-0.420984	0.197625
AT1G08210	1.05291	0.00134765	-0.308356	0.00782744
AT1G08270	2.71434	0.000312143	0.128089	0.0211509
AT1G08300	2.60912	9.71921e-06	-0.573581	0.00100409
AT1G08410	1.40244	0.0001413	0.0231647	0.819246
AT1G08460	1.31089	0.000416191	0.01914	0.869419
AT1G08600	1.04536	1.71791e-06	0.00570161	0.925654
AT1G08650	1.54621	0.000228884	0.342582	0.0337998
AT1G08710	1.87191	0.000864217	-0.19379	0.150503
AT1G08720	1.24907	0.000565159	-0.195874	0.0813392
AT1G08845	1.43071	0.00120538	-0.252219	0.0357559
AT1G08910	1.2747	0.000423756	-0.0858903	0.0564661
AT1G08920	1.89439	2.17617e-05	-0.107598	0.126329
AT1G09070	1.53769	0.00293799	0.279843	0.202124
AT1G09080	2.77208	0.000180504	-0.280793	0.357533
AT1G09140	2.09784	6.89432e-06	0.24281	0.0257585
AT1G09157	3.70771	5.34976e-06	-0.372211	0.10654
AT1G09210	0.954151	0.000499572	0.592592	0.000344867
AT1G09530	1.41932	0.00241337	0.0333515	0.75435
AT1G09610	2.3715	0.000245118	-0.0837284	0.369462
AT1G09700	1.17803	0.000457687	-0.109394	0.0189962
AT1G09710	2.50665	0.000131867	-0.216863	0.0629935
AT1G09795	1.01487	0.000162583	0.322011	0.00148252
AT1G09800	1.08398	0.00155317	0.345658	0.046312
AT1G09850	1.76286	4.35763e-05	0.289442	0.0119312
AT1G09860	1.2091	0.000503681	-0.173808	0.293959
AT1G09950	5.0927	2.55702e-06	0.312506	0.341388
AT1G09960	0.953287	0.000140097	-0.0753181	0.335749
AT1G09970	1.11036	7.59245e-05	-0.207904	0.0289969
AT1G10040	2.48471	8.71875e-05	0.31347	0.0948974
AT1G10050	2.03007	9.84876e-05	0.0745767	0.485533
AT1G10160	2.23994	4.65022e-05	0.026554	0.810509
AT1G10170	1.84422	0.000167691	-1.14814	0.000465642
AT1G10220	1.29127	0.00534707	-0.531133	0.00865134
AT1G10230	2.26207	0.000791073	0.0206059	0.827282
AT1G10320	1.36046	8.16457e-05	-0.0154916	0.874188
AT1G10370	1.00979	0.0022459	1.61652	0.000917923
AT1G10520	2.36125	0.000340859	0.243984	0.178906
AT1G10550	2.03188	8.79564e-05	-0.839855	0.0100232
AT1G10580	0.952859	0.000915745	0.171878	0.029878
AT1G10610	1.02537	0.00094672	-0.163253	0.167127
AT1G10700	0.969407	0.00209132	-0.0713875	0.190045
AT1G10770	1.58601	0.000211355	-0.136805	0.687012
AT1G10810	1.55476	6.19147e-06	-0.101612	0.543806
AT1G10890	1.34381	0.000727031	-0.202033	0.0181697
AT1G10930	0.96008	0.000938306	1.13718	1.09266e-05
AT1G10970	3.2456	1.31027e-05	0.0483555	0.535309
AT1G11100	3.03856	3.71965e-05	-0.0450398	0.698533
AT1G11210	1.12706	0.00855209	-0.19081	0.165379
AT1G11230	1.65505	0.000666649	-0.330099	0.0179459
AT1G11320	1.34589	0.00268458	0.134594	0.208079
AT1G11520	1.27439	0.000517105	-0.166672	0.156185
AT1G11880	1.2556	0.00205152	0.110392	0.121935
AT1G11940	0.982085	0.000477519	0.575371	0.0339374
AT1G11960	1.83106	8.19119e-05	-0.00675012	0.966356
AT1G12060	1.24144	0.00164285	0.354269	0.00881211
AT1G12270	1.36519	0.000947293	0.00196005	0.974758
AT1G12290	1.53355	0.00155695	-0.364368	0.01363
AT1G12610	2.10098	0.000723477	1.23971	0.0903915
AT1G12710	1.7817	0.000157447	-0.229262	0.121925
AT1G12730	2.0001	3.90581e-06	-0.110933	0.227681
AT1G12830	1.23255	0.000106781	0.156914	0.125315
AT1G12970	1.71966	7.61642e-05	-0.171351	0.0258101
AT1G12990	1.47717	6.12047e-07	-0.663339	0.000143893
AT1G13080	1.37127	0.00102223	0.450855	0.0115199
AT1G13090	1.4621	0.00308516	0.111601	0.35579
AT1G13120	1.31987	9.10405e-05	0.15762	0.179047
AT1G13220	2.2113	0.000731821	0.140519	0.602064
AT1G13310	3.24421	1.22165e-05	0.203862	0.535913
AT1G13340	1.48552	0.000862187	-0.158761	0.484612
AT1G13370	2.12105	0.000305045	-0.514354	0.25157
AT1G13450	1.66545	1.05499e-05	-0.398018	0.0134399
AT1G13630	1.26506	0.00589595	-0.462592	0.000988448
AT1G13790	1.89475	0.000292888	0.371745	0.000594081
AT1G13990	1.58428	0.00394869	-0.987648	0.00911611
AT1G14010	1.17298	4.98931e-05	0.260874	0.0430374
AT1G14205	3.24869	0.000152725	0.534734	0.0616854
AT1G14300	1.11356	0.000291883	-0.164478	0.018311
AT1G14360	2.09777	1.05211e-05	0.271107	0.0429588
AT1G14470	1.59551	0.000587324	-0.452315	0.0162423
AT1G14480	1.63288	0.000939859	0.179639	0.30032
AT1G14520	1.96031	0.000178863	-1.25714	0.000671893
AT1G14590	1.07988	0.00230336	0.21335	0.0271387
AT1G14640	1.75733	0.000925716	-0.0904705	0.24513
AT1G14650	0.956472	0.00550453	-0.3355	0.00287576
AT1G14680	3.29794	0.000152082	0.234152	0.189613
AT1G14980	2.08183	0.00124571	0.610598	0.000238856
AT1G15125	1.56486	0.000175651	0.0491757	0.555135
AT1G15190	1.48781	0.000720185	-0.175544	0.350888
AT1G15200	1.19298	0.000837917	-0.0652282	0.465003
AT1G15230	2.08592	0.000259752	-0.156452	0.0202635
AT1G15270	1.48239	0.00220513	0.310127	0.309886
AT1G15300	1.06104	0.0013159	0.314273	0.0135316
AT1G15420	1.37022	0.000350578	-0.109091	0.13058
AT1G15430	1.51063	0.000711352	-0.21773	0.0322214
AT1G15480	1.22421	0.000387386	-0.181149	0.0108287
AT1G15550	1.3755	0.000451998	0.436965	0.138071
AT1G15720	1.15538	0.00581908	0.047827	0.673773
AT1G15825	1.1959	0.00437233	-0.418357	0.0669121
AT1G15830	1.33084	0.00353758	-0.300406	0.10009
AT1G15860	1.56454	0.00154771	-0.103847	0.439635
AT1G15870	2.25439	0.00028738	0.308586	0.0486579
AT1G15940	1.48786	0.000829637	-0.0244833	0.625542
AT1G15970	1.0272	0.000367637	0.279509	0.0103315
AT1G16025	1.04058	0.0058705	-0.488754	0.102783
AT1G16030	4.23537	6.3164e-06	1.64894	1.37523e-05
AT1G16040	1.87675	0.000985712	0.332414	0.101317
AT1G16210	1.19821	0.000115211	-0.139746	0.0198477
AT1G16280	2.00803	1.23563e-05	0.361136	0.00519196
AT1G16350	1.12802	9.30186e-05	0.211299	0.0615099
AT1G16445	1.74887	6.44887e-05	0.424408	0.0103079
AT1G16540	1.12091	0.000462855	0.0704247	0.507523
AT1G16650	1.29935	0.00173598	-0.0361315	0.779613
AT1G16730	1.86273	2.041e-05	-0.473127	0.156153
AT1G16770	2.20095	0.00267456	0.270775	0.014646
AT1G16850	4.59668	3.95605e-07	0.27057	0.270853
AT1G16900	1.07654	0.000435831	0.366172	0.00162894
AT1G17030	1.04284	0.00362997	-0.127166	0.162265
AT1G17080	1.47274	4.08236e-05	-0.0568322	0.46976
AT1G17235	1.92708	0.00019185	-0.41078	0.206451
AT1G17310	2.19662	0.000204809	-0.310068	0.274103
AT1G17380	2.15149	0.00012528	0.570287	0.103981
AT1G17410	1.58078	0.000111897	-0.68927	0.0028287
AT1G17420	1.97929	0.000215305	0.628765	0.0611145
AT1G17450	1.03684	0.00125312	-0.357281	0.00798044
AT1G17540	0.985739	0.000521002	-0.169854	0.120325
AT1G17620	1.7328	0.000122574	0.0351845	0.68635
AT1G17690	1.30875	0.000162336	0.0797698	0.107913
AT1G17710	1.10712	0.00477471	1.06888	0.0230629
AT1G17780	1.91222	0.000728957	-0.170994	0.0509183
AT1G17870	4.96583	1.01516e-06	0.756579	0.0330706
AT1G18030	1.58284	0.000233834	-0.416703	0.001434
AT1G18260	1.67169	7.99396e-05	-0.204076	0.000544186
AT1G18290	1.84696	0.000992691	-0.321069	0.191436
AT1G18480	1.39851	0.000268616	0.127142	0.0883191
AT1G18560	1.01714	0.00154197	-0.0341223	0.595153
AT1G18630	2.19844	0.000981032	0.030963	0.808164
AT1G18740	1.69258	0.00970777	0.73242	0.0951129
AT1G18750	2.48515	0.000227635	-0.441247	0.00638436
AT1G18800	1.14987	7.42899e-05	0.0369805	0.0631135
AT1G18830	1.43515	0.000164305	-0.424413	0.0236315
AT1G19180	2.77954	0.000514412	1.24933	0.00142497
AT1G19190	1.06732	0.00102778	0.0957216	0.0543023
AT1G19290	1.26294	0.000129057	-0.0604444	0.590372
AT1G19397	2.21182	0.00445894	0.00464155	0.988528
AT1G19485	1.69227	0.00182626	-0.152009	0.187564
AT1G19490	1.5646	1.49456e-05	-0.0333755	0.6222
AT1G19750	1.77451	7.95058e-05	-0.388601	0.00289988
AT1G19980	2.27944	0.000114281	-0.0833643	0.21969
AT1G20030	3.06149	2.01515e-05	0.306488	0.0595739
AT1G20100	1.05769	0.000463	0.113993	0.245852
AT1G20140	2.62628	0.000705468	0.476487	0.0462395
AT1G20220	1.01772	0.000278609	0.397512	0.00836691
AT1G20225	1.2586	0.000352411	-0.126671	0.0346949
AT1G20270	1.20373	0.000736379	0.327914	0.00108256
AT1G20350	4.11954	3.17817e-05	-0.131206	0.33517
AT1G20450	2.29064	2.3992e-06	0.233144	0.143594
AT1G20510	1.00626	0.00101957	0.726418	0.00135059
AT1G20550	1.12385	0.000772605	-0.280244	0.0100265
AT1G20690	3.45941	2.30416e-05	0.318242	0.228178
AT1G20740	1.79989	1.01275e-05	-0.00109343	0.995391
AT1G20823	1.7106	0.00192525	1.03271	0.0164698
AT1G20920	1.68098	9.69258e-05	-0.196167	0.000378795
AT1G21010	1.97187	0.00428457	0.637399	0.0114445
AT1G21260	1.21029	9.71347e-05	0.453469	0.0160902
AT1G21280	2.16488	2.58399e-05	0.140868	0.13914
AT1G21340	2.17359	0.000301949	0.133423	0.419002
AT1G21410	1.51204	0.000241525	0.0247839	0.880558
AT1G21470	1.18958	0.00330743	-0.237842	0.140075
AT1G21550	6.27177	3.14968e-06	0.819217	0.0109504
AT1G21610	1.06033	0.00138562	-0.407801	0.00345686
AT1G21690	1.26733	0.0028793	0.336074	0.00224642
AT1G21730	1.05228	0.00324705	-0.457588	0.00232737
AT1G21760	1.98073	0.000374487	-0.377089	0.00689308
AT1G21780	1.11797	0.000913512	-0.357317	0.00222029
AT1G21790	1.68182	1.40705e-05	-0.108725	0.274912
AT1G21900	1.01031	0.000588285	-0.0726453	0.272856
AT1G21910	1.31208	0.00426149	-0.201532	0.275733
AT1G22020	1.41511	0.0001619	-0.403787	0.000204764
AT1G22110	3.19088	2.02085e-05	-0.272634	0.0672904
AT1G22160	2.07583	0.00342299	-0.0332865	0.671738
AT1G22260	1.11916	0.00220478	0.282864	0.0631626
AT1G22275	1.38897	0.000723036	-0.240325	0.139187
AT1G22350	0.96625	3.95254e-05	0.213028	0.135195
AT1G22370	1.04206	0.000157917	-0.357615	0.0244361
AT1G22510	1.84479	4.63299e-06	0.00462509	0.974373
AT1G22770	3.65387	4.01731e-06	-0.21499	0.0595948
AT1G22880	1.43328	0.000126867	-0.337549	0.00132182
AT1G22950	1.30048	9.36267e-06	0.263995	0.0278302
AT1G22960	1.47766	0.00124418	0.156923	0.046213
AT1G22985	2.60937	5.42082e-05	-0.492624	0.00127354
AT1G22990	4.19692	0.000104498	0.0429125	0.785859
AT1G23100	1.45904	0.00964817	0.539014	0.0524968
AT1G23180	2.06764	6.67267e-05	0.621978	0.00319298
AT1G23540	1.80349	0.000117917	-0.220403	0.183829
AT1G23550	2.6068	0.000166313	-0.699204	0.0154301
AT1G23710	1.90818	0.00107463	0.0730606	0.739373
AT1G23770	1.70196	0.00336366	0.141274	0.408069
AT1G23780	1.22879	0.000103482	-0.107662	0.191571
AT1G23880	1.21205	0.000396627	0.135156	0.0921912
AT1G24030	2.93943	7.52458e-05	0.83621	0.00176396
AT1G24090	1.34632	0.00509309	0.213416	0.000625687
AT1G24330	2.75229	8.85201e-05	-0.0857015	0.444678
AT1G24340	2.1826	7.49497e-06	-0.458476	0.00309731
AT1G24460	1.54896	0.000407305	0.0078953	0.961846
AT1G24490	0.990179	0.000520803	0.0393176	0.324018
AT1G24600	1.95499	0.000247395	0.186589	0.338727
AT1G25370	1.50875	0.000242928	-0.220977	0.106017
AT1G26300	1.34884	1.89017e-05	-0.0224526	0.904478
AT1G26690	1.84696	0.000498195	0.163746	0.262189
AT1G26800	1.85368	1.72332e-05	-0.772365	0.0184501
AT1G27170	2.31608	0.000190747	-0.0604599	0.579231
AT1G27280	1.36544	0.00434263	-0.780112	0.0676712
AT1G27350	1.22237	7.99571e-05	0.239661	0.0233718
AT1G27410	1.77223	4.54287e-05	0.0122453	0.858578
AT1G27420	1.89392	1.47771e-05	-0.069751	0.42747
AT1G27520	1.33777	0.000188463	-0.424824	0.000626785
AT1G27590	2.65417	1.95321e-06	-0.633168	0.000120951
AT1G27600	1.15261	0.000162985	-0.411776	0.00352916
AT1G27630	2.1591	0.000308578	0.111234	0.366335
AT1G27650	1.27246	0.000312306	-0.541099	0.00190728
AT1G27720	2.47888	1.99034e-05	-0.047073	0.624624
AT1G27760	1.41747	0.000128002	0.0294657	0.614314
AT1G27770	1.1689	0.00180548	0.367377	0.0360662
AT1G27840	1.41836	0.000141728	-0.194444	0.0569149
AT1G27890	1.21371	0.00311869	0.240008	0.33941
AT1G28060	2.19897	0.000624829	0.123835	0.312877
AT1G28070	1.52697	0.000367407	-0.692377	0.012853
AT1G28200	1.0435	7.49042e-05	-0.377466	0.000941463
AT1G28210	1.36379	0.00346085	0.015967	0.772742
AT1G28230	1.30135	0.00144858	0.507587	0.00975114
AT1G28430	0.981011	0.0077648	-0.118974	0.332458
AT1G28550	2.00414	0.00281867	-0.302634	0.0236009
AT1G28560	1.958	4.01539e-06	-0.0533324	0.704977
AT1G28610	1.35889	0.000926049	0.861788	0.000379123
AT1G28760	2.74356	4.93357e-06	-0.0703618	0.61939
AT1G28960	1.74641	5.8658e-07	-0.456294	0.000471257
AT1G29030	1.42224	9.07468e-05	0.127825	0.110905
AT1G29220	1.25582	1.30793e-05	-0.0630109	0.373978
AT1G29260	1.18458	0.000820409	-0.125672	0.222772
AT1G29320	1.69221	0.00011676	0.0424496	0.512225
AT1G29418	1.66082	0.00490659	0.374444	0.0927227
AT1G29540	1.0308	0.000880666	-0.134923	0.567
AT1G29680	1.31654	0.00247315	0.667855	0.104475
AT1G29690	1.53683	7.20146e-05	0.0924489	0.33661
AT1G29760	1.05765	5.51836e-05	-0.684866	0.00178808
AT1G30040	1.18207	0.00548286	0.351129	0.0815616
AT1G30060	1.67666	0.00499341	0.310945	0.167039
AT1G30070	2.8921	9.752e-08	1.09749	0.000126111
AT1G30135	2.30691	0.00187766	-0.0485258	0.899008
AT1G30475	2.4955	9.72501e-06	0.369718	0.280234
AT1G30480	1.5746	0.000588352	-0.134565	0.20427
AT1G30490	1.01189	0.000501614	0.132501	0.0873898
AT1G30500	1.11256	0.000170511	-0.272952	0.00239448
AT1G30680	1.04453	0.000484949	0.431556	0.00822844
AT1G30780	1.07445	0.000500533	0.0302078	0.781721
AT1G31240	1.06528	0.00149391	-0.228595	0.120267
AT1G31280	1.04938	7.3884e-06	-0.0623333	0.00550358
AT1G31290	1.39528	2.935e-05	-0.12216	0.277429
AT1G31410	1.03335	0.000295605	0.152916	0.0279245
AT1G31680	1.55776	0.00381531	-0.155096	0.299247
AT1G31690	1.74664	0.00144713	0.0391608	0.910968
AT1G31840	2.94662	2.85378e-06	-0.0180191	0.891558
AT1G32260	1.32445	0.000419672	0.273811	0.158046
AT1G32560	1.17225	0.00216684	-0.137739	0.580166
AT1G32580	1.27014	0.000602848	-0.0092539	0.893612
AT1G32750	1.08578	0.000174906	-0.205917	0.0456334
AT1G32760	1.08685	0.00581939	-0.359993	0.00946938
AT1G32860	2.411	2.51234e-07	0.208632	0.00670707
AT1G32870	1.90167	0.00011975	-1.23934	0.00175535
AT1G32880	3.312	8.31021e-05	-0.228639	0.531666
AT1G32950	1.16465	0.000260323	-0.13597	0.322847
AT1G33160	3.25267	1.02899e-05	0.240446	0.246015
AT1G33230	1.32051	0.000416354	-0.405935	0.0103345
AT1G33410	1.07448	0.00251864	-0.0548105	0.391553
AT1G33500	3.77588	0.000181771	0.257733	0.457921
AT1G33510	1.66604	0.000706092	0.103964	0.633238
AT1G33560	1.5789	0.00026474	-0.311497	0.00831007
AT1G33860	3.86093	0.000114262	0.289305	0.0793814
AT1G33970	1.73179	0.000184317	0.0378452	0.702369
AT1G34260	1.12859	8.7001e-05	0.0115923	0.71367
AT1G34380	1.40162	7.34746e-05	1.1421	0.000922823
AT1G34405	2.34715	0.00062707	0.431167	0.00418506
AT1G34770	1.41849	0.00905985	0.36364	0.0244478
AT1G35050	6.98703	1.54444e-06	0.448502	0.0939048
AT1G35115	1.12032	0.0028536	0.0116029	0.943153
AT1G35120	1.54492	0.00384452	0.217962	0.203633
AT1G35140	1.44896	0.00394047	-0.732841	0.0985962
AT1G35460	0.975732	0.00825504	0.316008	0.00936353
AT1G35660	2.49752	4.2755e-06	-0.117335	0.0371593
AT1G35730	6.02594	4.07657e-07	0.095244	0.270568
AT1G35750	2.09966	0.00693519	0.120827	0.45773
AT1G36300	1.02583	0.00282996	-0.144167	0.247212
AT1G36933	1.20715	0.00225328	-0.0214951	0.908767
AT1G36936	1.70681	0.00398102	0.239807	0.437307
AT1G37735	1.07075	0.000289126	-0.0733087	0.400664
AT1G38460	1.17306	0.00200397	0.0409571	0.0919613
AT1G40085	1.2006	0.00502463	0.16783	0.447207
AT1G40630	2.00263	1.83276e-05	-0.00563627	0.952988
AT1G41723	3.35962	0.00038552	0.59529	0.0738283
AT1G41835	7.37529	8.28463e-07	0.325526	0.112769
AT1G42300	2.63264	0.000177967	0.790617	0.017656
AT1G42480	1.61065	0.00069254	0.261707	0.0277344
AT1G42980	1.24192	0.00377688	0.0320166	0.887051
AT1G43700	0.95583	0.000593991	-0.655707	0.000181232
AT1G43780	1.06427	0.00841199	-0.0401269	0.75291
AT1G43860	1.10348	0.000144441	0.200934	0.0413218
AT1G44130	1.49956	0.00142279	0.143347	0.579578
AT1G44414	3.09877	0.000853255	0.568791	0.0205184
AT1G44960	1.01421	0.000263611	0.134609	0.129673
AT1G45110	1.84966	0.000400273	0.519749	0.00690381
AT1G45976	1.31679	0.00136418	-0.780733	3.15641e-06
AT1G46048	2.59544	0.000627176	-0.115915	0.423675
AT1G47410	1.98854	0.00138727	0.563952	0.0329462
AT1G47510	1.39252	0.00295473	0.874124	0.00191373
AT1G47710	1.75262	0.00122582	-0.119262	0.129255
AT1G47870	1.40952	0.00148775	0.166001	0.0140392
AT1G47980	1.01279	0.00426761	0.953494	0.0867582
AT1G48020	3.03749	0.000118001	0.614252	0.0709742
AT1G48040	1.39821	0.000530476	0.110588	0.201787
AT1G48060	1.81701	0.0013466	-0.228087	0.00742643
AT1G48120	1.90431	7.74205e-05	0.229399	0.00462157
AT1G48150	1.64914	4.11932e-05	0.0607527	0.681894
AT1G48195	2.74291	3.40452e-05	-0.154732	0.277329
AT1G48405	2.09604	0.00034653	0.161587	0.198501
AT1G48460	1.31737	0.000232526	0.393512	0.0219983
AT1G48560	2.61887	1.0394e-05	0.262492	0.076223
AT1G48580	1.42629	0.000114837	0.329801	0.00314162
AT1G48635	1.18073	0.000427739	-0.114642	0.195108
AT1G48740	2.80624	2.10107e-05	0.104988	0.31845
AT1G48745	1.27266	0.00666962	-0.499074	0.00153882
AT1G48780	1.24269	0.00637276	-0.451655	0.0174171
AT1G48840	1.95316	2.79939e-05	-0.658593	0.00205718
AT1G48950	1.29699	0.000842412	-0.209206	0.0242543
AT1G49050	1.4659	8.41704e-05	-0.300552	0.0538595
AT1G49150	2.55517	2.39254e-05	-0.120145	0.516668
AT1G49405	3.14334	7.3585e-05	-0.145865	0.492554
AT1G49520	1.08152	0.00191351	0.0712048	0.563231
AT1G49530	2.28418	0.000165781	-0.0950388	0.170358
AT1G49560	2.48461	6.51531e-05	0.619078	0.000749317
AT1G49570	1.60781	0.00916473	2.36439	0.0016796
AT1G49610	2.41782	6.18636e-05	-0.122344	0.285051
AT1G49640	1.66449	0.0004251	-0.145058	0.137747
AT1G49710	1.65136	3.68177e-05	0.0918064	0.0793465
AT1G49840	1.03104	0.000336096	-0.221686	0.100187
AT1G49900	1.75996	1.25121e-05	-0.125303	0.329101
AT1G49910	1.20547	0.00410917	1.16232	0.00125321
AT1G49950	1.20017	0.00010212	-0.0900677	0.067623
AT1G49980	0.95586	0.00182169	-0.214751	0.197779
AT1G50310	0.996703	0.0016706	-0.135944	0.502905
AT1G50390	2.03826	0.000130233	0.800961	0.0949776
AT1G50400	3.46957	1.27251e-05	-0.182947	0.168148
AT1G50460	1.51269	3.27971e-05	-0.898544	0.000149115
AT1G50750	1.16346	0.00477424	0.257477	0.198831
AT1G50840	1.15772	5.97352e-05	0.148797	0.0167796
AT1G51030	1.21176	0.00315261	-0.673314	0.0880478
AT1G51090	4.23904	0.00103596	-0.0247421	0.845713
AT1G51130	1.61938	1.84547e-05	-0.241096	0.0947406
AT1G51360	1.66356	0.00434978	-0.404908	0.0541651
AT1G51380	2.46007	0.000177814	0.207298	0.185185
AT1G51450	1.38647	0.00325081	0.0525319	0.560615
AT1G52260	1.57923	0.00343142	-0.165591	0.242509
AT1G52320	1.39366	0.000253103	-0.34602	0.000534762
AT1G52340	1.19896	0.00034291	-0.0110953	0.925103
AT1G52420	1.39124	0.000107228	-0.185716	0.0557415
AT1G52560	5.75895	9.32497e-09	2.9701	3.26957e-05
AT1G52570	1.63434	0.000316703	0.24986	0.12746
AT1G52590	1.09038	9.19113e-05	0.133418	0.265661
AT1G52630	1.03586	0.000447	-0.0131373	0.819585
AT1G52820	1.10125	0.000514211	-0.486161	0.0303273
AT1G52870	1.00684	0.000433944	-0.0335605	0.751687
AT1G52890	4.10314	3.23707e-05	-0.0449321	0.905987
AT1G52920	1.19262	0.00196538	0.531503	0.00432109
AT1G53250	1.37341	0.000585328	-0.176705	0.00763074
AT1G53270	1.38744	0.000113123	-0.382198	0.129656
AT1G53320	1.29529	6.22499e-06	-0.371468	0.000396624
AT1G53460	1.04543	0.0016673	0.0412983	0.740713
AT1G53540	6.41004	0.000114767	3.72632	1.28998e-05
AT1G53720	1.67161	0.000279488	0.00394981	0.88582
AT1G53730	1.44532	0.000831852	-0.0319327	0.665934
AT1G54050	5.87027	9.86358e-06	2.46213	3.76073e-05
AT1G54140	1.1825	3.59049e-05	0.0285855	0.809629
AT1G54150	2.00125	0.000172997	-0.193167	0.0597398
AT1G54160	1.47118	0.00180697	0.362883	0.000991387
AT1G54310	2.20961	4.88538e-06	-0.0620323	0.0117762
AT1G54380	1.63108	6.91156e-05	0.0741419	0.501289
AT1G54590	1.38863	0.000547479	-0.097574	0.697073
AT1G55010	1.90951	0.000985702	-0.440503	0.219129
AT1G55150	1.41082	0.000231847	-0.252365	0.000984394
AT1G55180	1.36837	0.000143486	0.174483	0.0261541
AT1G55190	1.25072	0.00123772	-0.0419469	0.723279
AT1G55250	1.13272	0.00115734	-0.198864	0.0849831
AT1G55255	1.20903	0.000266561	-0.191569	0.122214
AT1G55280	1.40144	2.08619e-05	-0.541122	0.00343219
AT1G55310	1.76929	0.00024714	-0.369452	0.0196868
AT1G55460	1.03912	0.00555983	-0.117927	0.0681338
AT1G55530	1.42329	2.22834e-05	-0.364805	0.000121123
AT1G55820	1.47305	0.00102537	-0.0131355	0.625805
AT1G55915	2.06024	0.000205256	0.480092	0.013774
AT1G55930	1.78395	0.000223221	0.0858467	0.383111
AT1G55960	1.25812	0.000572552	0.21395	0.144964
AT1G55980	1.63364	0.00358474	-0.283885	0.617371
AT1G56090	1.23742	0.000243718	-0.306607	0.0855923
AT1G56160	1.00276	0.00388197	-0.253557	0.360134
AT1G56170	3.6351	0.000598904	0.371037	0.14262
AT1G56233	1.52543	0.00722485	0.254041	0.32388
AT1G56300	4.46372	8.19391e-06	-0.283559	0.0650445
AT1G56345	1.10856	7.11297e-06	0.300412	0.0160316
AT1G56350	1.12121	0.00268497	0.168665	0.0518525
AT1G56410	1.27929	0.002411	-0.0715242	0.307938
AT1G56440	2.68358	4.61613e-06	-0.0224983	0.768209
AT1G56600	1.81485	0.000324804	1.27397	0.00904812
AT1G56650	2.47877	0.000407977	0.385029	0.139171
AT1G57730	1.64323	0.0052981	-0.0128371	0.899074
AT1G57810	1.27366	0.00236628	0.0815334	0.664436
AT1G57820	1.61331	6.18517e-05	0.507318	0.00094358
AT1G58220	1.10644	0.000606981	-0.30362	0.00703328
AT1G59530	3.11129	0.00519552	0.0264509	0.888808
AT1G59600	1.13688	0.000177172	0.238458	0.117195
AT1G59660	1.91863	0.00019092	-0.171857	0.0309629
AT1G59860	6.00594	9.63523e-05	2.40411	0.000305044
AT1G59980	3.10669	4.69359e-05	-0.29599	0.0711858
AT1G60170	0.989002	0.000507807	-0.360004	0.000442563
AT1G60190	2.48461	0.000225579	1.54943	0.0058555
AT1G60220	1.03673	0.00529994	0.0358607	0.547359
AT1G60420	1.82434	7.64252e-05	-0.171863	0.0257044
AT1G60470	1.20651	0.00370013	1.69716	0.00997237
AT1G60620	1.05029	0.00292621	-0.0934248	0.528979
AT1G60640	0.96997	0.00203849	0.503448	0.000314686
AT1G60650	1.01985	0.00429084	0.0457708	0.655682
AT1G60670	1.04639	0.000856355	-0.595585	0.0012779
AT1G60790	2.02123	1.43639e-05	0.185173	0.0451377
AT1G60880	1.49782	0.00257882	-0.449776	0.0421316
AT1G60960	1.33422	0.000300649	-0.100078	0.355374
AT1G60970	1.82999	0.00557467	0.475814	0.0524668
AT1G61030	1.32448	0.000447799	-0.361602	0.0202575
AT1G61040	1.71296	8.32123e-05	-0.455661	0.000791041
AT1G61065	1.58213	0.000120874	-0.104568	0.616788
AT1G61340	3.04081	0.000723512	0.50799	0.0722375
AT1G61400	1.30176	0.00903943	0.221991	0.11529
AT1G61470	3.63445	0.00166891	0.955561	0.0124945
AT1G61580	0.96143	0.000589353	1.89784	2.12289e-05
AT1G61620	1.69377	0.00575246	-0.662654	0.00410076
AT1G61640	1.25585	0.00178577	-0.108488	0.335618
AT1G61800	3.61111	5.77631e-05	-0.0672869	0.792437
AT1G62130	2.07437	5.54173e-05	-0.050888	0.454412
AT1G62510	1.19317	0.00226738	-0.630556	0.143442
AT1G62710	1.92262	0.000136201	0.703413	0.0184135
AT1G62720	2.09508	6.7201e-05	-0.119104	0.0865818
AT1G62730	2.77152	2.71384e-06	0.158207	0.271767
AT1G62740	2.01998	0.00015222	0.298465	0.00253094
AT1G62760	2.21202	9.25121e-06	0.421906	0.0498161
AT1G62890	1.49731	0.00792153	0.0421037	0.87153
AT1G63160	1.51847	8.57824e-05	0.245749	0.00643161
AT1G63250	3.01709	1.43599e-05	0.0142356	0.90899
AT1G63280	2.10287	0.000318647	0.463338	0.370278
AT1G63530	2.24403	0.00115334	-0.358183	0.0254528
AT1G63570	1.45675	0.00112409	-0.279739	0.194551
AT1G63830	1.02566	0.00685879	-0.392325	0.00132219
AT1G64195	1.74102	0.00410212	-0.182274	0.443128
AT1G64200	2.29937	0.000125954	0.329638	0.0199841
AT1G64210	2.96289	0.000107488	-0.312013	0.0314502
AT1G64220	1.23098	1.22591e-06	-1.28739	0.000714916
AT1G64460	1.5499	5.188e-06	0.206923	0.0904698
AT1G64470	1.49539	0.00229265	0.129917	0.312404
AT1G64560	1.68981	0.00385092	-0.144856	0.221376
AT1G64600	1.32268	0.000476531	0.161963	0.0616097
AT1G64610	1.26245	0.00147821	-0.211589	0.0192353
AT1G64630	1.26383	0.0019463	-0.0988569	0.213943
AT1G64810	1.42836	0.00104076	-0.199436	0.0249286
AT1G64840	1.83172	2.75227e-05	-0.180164	0.00774756
AT1G64870	1.34179	0.00495257	-0.1498	0.143472
AT1G64890	2.01503	6.38416e-05	0.0722649	0.402667
AT1G64950	1.08765	0.00106207	0.21152	0.124574
AT1G65020	1.48427	8.45208e-06	-0.0493663	0.543301
AT1G65030	1.4605	2.47634e-05	0.155501	0.094163
AT1G65040	2.45848	0.000127743	0.0346664	0.514235
AT1G65352	1.0798	0.00616776	0.101728	0.40684
AT1G65430	1.04773	0.00122002	0.290172	0.0379214
AT1G65660	1.44307	0.000124415	-0.22893	0.0147103
AT1G65890	0.968165	0.00123191	0.71034	0.0210933
AT1G65950	1.38118	0.000366514	-0.0121777	0.939748
AT1G66000	2.98666	0.000313076	0.196705	0.226627
AT1G66060	5.02552	1.1088e-06	0.323333	0.127773
AT1G66070	1.2884	0.000123196	0.190623	0.0452921
AT1G66080	2.78305	8.05925e-05	0.728677	0.00224608
AT1G66090	1.88693	0.000492661	0.0772075	0.0702984
AT1G66110	2.81796	0.000953689	0.297101	0.0894796
AT1G66160	1.13141	0.00273349	0.0853669	0.736261
AT1G66260	1.23784	0.000164371	0.0252351	0.772527
AT1G66400	2.12449	0.00249399	1.67234	0.00682283
AT1G66500	3.85318	0.000659351	2.13836	0.00355665
AT1G66510	2.67922	2.36367e-05	0.402338	0.0749651
AT1G66600	1.07728	0.00176738	0.193048	0.13004
AT1G66650	1.6771	0.000965419	0.157312	0.0385853
AT1G66660	1.55211	0.00104343	-0.180044	0.39484
AT1G67020	1.04217	0.00188037	0.198019	0.139443
AT1G67170	1.05568	0.00481702	0.104414	0.25966
AT1G67210	2.23551	9.12406e-05	0.284754	0.103442
AT1G67300	3.03448	3.41204e-05	0.0362037	0.690152
AT1G67310	1.08877	0.00314751	-0.34084	0.0416578
AT1G67360	3.63143	1.13289e-06	0.909982	0.000534855
AT1G67370	2.37485	8.52446e-05	-0.0897268	0.617545
AT1G67440	1.32108	0.0014803	0.28593	0.0182214
AT1G67540	1.0771	0.00114879	-0.111782	0.137
AT1G67580	1.03227	0.00182478	-0.654448	0.000589491
AT1G67623	2.55517	0.00304069	0.0567054	0.813976
AT1G67820	1.20813	0.00160639	0.422802	0.0478356
AT1G67865	1.00354	0.00499588	1.15343	0.00123375
AT1G67970	2.03304	7.88866e-05	-0.251665	0.0231312
AT1G68050	3.47712	3.95538e-05	-0.360985	0.00660271
AT1G68200	1.43978	0.00438854	0.0996364	0.636913
AT1G68220	1.22868	0.00618705	-0.0513117	0.734776
AT1G68300	1.23784	7.88552e-05	0.208531	0.0281313
AT1G68340	1.14159	0.0012539	0.0618952	0.560743
AT1G68510	1.13342	0.0048307	-0.175967	0.280192
AT1G68580	1.30751	2.68342e-05	-0.258268	0.0170351
AT1G68690	0.978808	0.000444448	-0.24261	0.118808
AT1G68820	1.50972	1.79716e-05	-0.310954	0.00215304
AT1G68945	1.2907	0.00147651	-0.497391	0.139352
AT1G68980	1.22918	7.41174e-06	-0.0116491	0.861397
AT1G69030	1.07141	0.000730273	0.431727	0.0310421
AT1G69485	1.19446	0.000887254	-0.411134	0.0397319
AT1G69540	1.02404	0.00526882	0.387789	0.0389705
AT1G69790	2.14498	0.000958574	-0.367025	0.0460614
AT1G69840	1.04037	0.000728786	-0.190179	0.034052
AT1G70080	1.28097	7.77848e-05	-0.108864	0.598672
AT1G70140	1.53141	4.98512e-05	0.050822	0.575664
AT1G70220	3.08142	0.000211015	-0.255787	0.344264
AT1G70260	1.48238	0.00141704	-0.170575	0.136523
AT1G70360	1.14827	0.000313016	-0.45335	0.0340473
AT1G70380	3.75842	1.61483e-05	0.12541	0.325011
AT1G70390	2.77363	3.57705e-05	-0.0169577	0.937989
AT1G70400	2.65278	0.00699746	0.0497892	0.846311
AT1G70440	4.76926	1.5154e-06	0.410368	0.0338732
AT1G70590	2.4274	6.7758e-05	-0.567971	0.00148271
AT1G70640	4.61254	4.73098e-05	-0.116428	0.522543
AT1G70790	1.18981	0.00628732	-0.0105788	0.911044
AT1G70800	3.39576	0.000408644	0.453285	0.128046
AT1G70900	2.33044	0.00145271	0.660312	0.0399713
AT1G70960	3.13466	1.39201e-05	-0.295023	0.00465345
AT1G71000	7.87376	1.76604e-05	1.29223	0.0228849
AT1G71100	1.34935	0.00141925	-0.0144664	0.884236
AT1G71110	0.973889	0.00356571	0.541506	0.000939946
AT1G71170	2.21978	8.2465e-05	0.233945	0.0192687
AT1G71230	1.44686	0.000671755	0.442945	0.00869583
AT1G71240	1.73737	8.0556e-05	-0.226769	0.0340204
AT1G71280	1.55364	0.000329166	0.472856	0.0534916
AT1G71330	1.88578	0.000842879	0.196239	0.150106
AT1G71350	1.65802	0.000146535	-0.048964	0.610507
AT1G71370	1.70995	0.00557619	-0.133021	0.374138
AT1G71720	1.21593	1.67069e-05	-0.00391603	0.919147
AT1G71730	1.04521	0.00013956	-0.245214	0.0363921
AT1G71950	1.58876	0.000784322	-0.112848	0.359572
AT1G72100	1.55878	0.00270014	-0.140896	0.405678
AT1G72175	1.6158	0.00382382	-0.377817	0.0229358
AT1G72240	1.33228	0.00990697	0.866778	0.0639819
AT1G72280	1.33288	7.9994e-05	0.533868	0.0326216
AT1G72330	1.45911	0.000609097	-0.740282	0.00546654
AT1G72416	1.65269	4.91945e-06	-0.151556	0.496351
AT1G72470	1.86947	0.000162329	-0.0177713	0.894489
AT1G72500	1.36249	0.000148583	0.654862	0.000778706
AT1G72520	2.18246	0.000362315	0.452998	0.326817
AT1G72650	1.1345	0.00360259	-0.37422	0.0333855
AT1G72660	4.52342	9.51309e-06	0.402027	0.0479228
AT1G72760	2.32513	1.81775e-05	-0.341579	0.0180012
AT1G72800	3.98455	5.98675e-05	-0.700275	0.0304666
AT1G72950	1.0118	0.000815876	0.269276	0.116541
AT1G73030	1.12898	0.00614256	-0.481728	0.00730497
AT1G73040	1.82386	0.000989232	1.86444	0.000359226
AT1G73050	1.84572	0.0014644	-0.0732791	0.717868
AT1G73080	1.20906	0.000190958	0.179171	0.151142
AT1G73130	0.993863	0.00803315	0.46403	0.0197465
AT1G73165	2.42504	0.00011136	0.151832	0.55225
AT1G73200	1.29867	0.000757049	-0.149344	0.0891144
AT1G73380	1.13353	0.000413602	-0.542885	0.000904702
AT1G73445	1.68136	0.00199695	0.00219571	0.987303
AT1G73480	3.66562	4.1593e-05	0.417173	0.0408731
AT1G73690	1.47582	0.00368292	0.749754	0.00342487
AT1G73700	1.4936	0.00024596	0.151427	0.134847
AT1G73710	1.83682	4.39253e-05	0.0721832	0.368052
AT1G73750	2.48043	3.34655e-05	-0.35545	0.0794609
AT1G73805	1.19	0.0044198	1.06327	0.00156116
AT1G73810	1.40168	0.00356913	0.166323	0.464206
AT1G73870	1.00442	5.0065e-05	0.135638	0.580824
AT1G73875	1.04455	0.00710989	-0.0752243	0.419166
AT1G73880	1.66935	6.83062e-05	0.0458532	0.502824
AT1G73890	2.78919	0.000339039	0.119129	0.601606
AT1G74010	0.967546	0.00484454	0.591984	0.00312584
AT1G74230	0.997193	0.0014348	0.066117	0.488224
AT1G74240	3.38149	7.71321e-05	0.231926	0.0226387
AT1G74250	1.37411	2.90879e-05	0.115537	0.150919
AT1G74310	5.22257	1.60668e-06	1.30824	8.27889e-05
AT1G74400	1.06173	0.00819437	0.447548	0.0891617
AT1G74430	1.80823	0.00720448	0.370192	0.0350597
AT1G74450	1.43401	0.000214724	0.378543	0.36732
AT1G74480	1.18209	0.000145717	0.141981	0.662535
AT1G74550	2.93712	3.71377e-05	-0.0651496	0.571694
AT1G74780	2.0643	1.3492e-05	0.465981	0.00336526
AT1G74870	3.37432	8.86629e-05	0.911983	0.00529163
AT1G74930	2.81648	0.000182025	1.26853	0.0306251
AT1G74950	1.33671	0.000292297	-0.249366	0.116771
AT1G75040	1.7924	0.00425878	0.46004	7.02552e-05
AT1G75280	1.49401	0.000367708	0.424709	0.0250757
AT1G75290	1.71619	0.00305445	0.176046	0.574587
AT1G75310	1.92039	0.000371824	-0.274568	0.178841
AT1G75340	1.03951	0.00063565	-0.0647948	0.357967
AT1G75560	1.01992	7.47174e-05	0.0967834	0.0999935
AT1G75600	3.50221	0.00396144	0.0408103	0.870564
AT1G75670	1.09238	6.97897e-06	-0.155931	0.195325
AT1G75770	1.27691	0.00777707	-0.564635	0.00600672
AT1G75860	3.07752	2.29094e-06	0.200855	0.0604628
AT1G76050	1.20041	0.00212991	0.239313	0.0196733
AT1G76070	1.02147	0.00158091	-0.344714	0.0102676
AT1G76170	2.7827	5.464e-06	-0.259912	0.217569
AT1G76300	1.32758	0.000278909	0.145077	0.180202
AT1G76390	0.960793	0.000956082	-0.190806	0.00369088
AT1G76590	1.71482	0.000787586	-1.19929	0.00132262
AT1G76600	1.60121	0.00253594	-0.394071	0.353287
AT1G76770	1.24565	8.58667e-05	-0.130773	0.431052
AT1G76780	1.24998	0.000480463	0.211176	0.118738
AT1G76800	1.82008	0.000405775	-0.92675	0.0396086
AT1G76820	1.57343	0.00159201	-0.0606228	0.239811
AT1G76825	1.62094	0.000218824	-0.169571	0.23694
AT1G76940	1.52421	2.08272e-05	-0.137431	0.0436437
AT1G76955	1.36045	0.00410116	1.33962	0.00683873
AT1G77000	2.41535	1.2211e-05	-0.223754	0.1716
AT1G77250	1.18579	0.000359387	-0.0778929	0.269609
AT1G77320	1.62619	2.23761e-05	0.354331	0.000468192
AT1G77370	1.16699	0.00198	-0.216666	0.186216
AT1G77390	3.21808	1.62704e-05	0.115079	0.144964
AT1G77410	2.79106	1.70678e-05	0.0181857	0.715987
AT1G77510	1.96393	0.000334036	0.502701	0.0192155
AT1G77880	4.47214	6.62641e-05	1.1268	0.00254624
AT1G78000	1.11589	0.00364276	0.245636	0.414774
AT1G78010	1.04645	0.000118451	-0.212031	0.00485731
AT1G78070	3.59548	0.000493438	0.155666	0.603905
AT1G78280	1.6997	9.68923e-06	-0.505063	0.00107478
AT1G78390	1.23273	0.000406082	-0.204865	0.00444338
AT1G78420	1.37576	0.000451393	-0.247833	0.128225
AT1G78600	2.66551	0.000438298	-0.489997	0.0134658
AT1G78610	1.66562	0.000238893	0.316398	0.0106401
AT1G78670	1.91129	0.000148568	0.444887	0.0409883
AT1G78680	1.42092	0.00218549	0.0546856	0.712046
AT1G78840	1.06224	0.000336544	0.0816489	0.59271
AT1G78910	1.51935	0.000104817	-0.193065	0.0146995
AT1G78930	3.05002	6.82102e-05	-0.421648	0.00449214
AT1G78960	1.07682	0.00105367	0.38918	0.0546929
AT1G79190	1.02113	0.000841024	-0.380397	0.0045126
AT1G79245	2.30065	0.00066016	-0.415554	0.0531219
AT1G79260	1.49432	0.00466844	0.29369	0.106481
AT1G79270	1.26789	0.000289895	-0.689432	0.00701941
AT1G79310	2.17692	0.000105402	0.159957	0.541862
AT1G79490	1.14715	9.74027e-05	-0.461997	8.80126e-06
AT1G79520	1.23843	0.000168332	0.0156256	0.842468
AT1G79660	1.51688	0.00426226	-0.579299	0.0223084
AT1G79910	1.52539	0.00148125	-0.235946	0.093913
AT1G79915	3.65061	2.96907e-05	1.17764	0.00346631
AT1G79920	1.47323	0.000191421	-0.216309	0.00874746
AT1G79960	1.59039	1.18189e-05	0.161927	0.0993718
AT1G80070	1.38727	3.43098e-05	-0.0591642	0.380589
AT1G80110	2.72331	0.000290228	0.120193	0.312138
AT1G80120	3.07294	4.06751e-05	-1.14782	0.00158198
AT1G80130	2.00734	0.00236459	0.469086	0.176436
AT1G80150	1.59952	0.000144993	-0.167142	0.0660575
AT1G80200	1.43602	0.00315756	0.360509	0.0416952
AT1G80245	1.95269	0.000226807	-0.305474	0.00974838
AT1G80470	1.69116	0.00189679	-0.0825846	0.47683
AT1G80660	2.0225	0.000363126	-0.0430768	0.690877
AT1G80670	1.26049	0.00130547	-0.222211	0.0308027
AT1G80710	2.0933	6.32687e-05	0.742488	0.00118926
AT1G80800	1.43791	0.00018342	0.222551	0.432778
AT1G80890	2.09272	0.00147582	-0.334617	0.0547982
AT1G80980	1.11751	0.00323419	0.497069	0.258636
AT2G01026	4.39289	0.000116158	0.0725596	0.764636
AT2G01270	1.1152	0.000109447	-0.131785	0.0370174
AT2G01275	1.13971	0.00599679	0.212446	0.227844
AT2G01740	1.0055	0.00714233	-0.226069	0.046756
AT2G02030	2.06165	0.00729254	-0.0545807	0.763627
AT2G02060	1.3845	0.00198009	-0.149826	0.221452
AT2G02120	1.68493	0.00110295	-0.114986	0.721353
AT2G02230	1.87745	0.000108563	0.022219	0.872464
AT2G02350	1.96625	0.000244913	0.859724	0.000660451
AT2G02360	1.40233	7.80172e-05	-0.192147	0.0692597
AT2G02370	1.36119	0.000252467	-0.476257	0.0129053
AT2G02490	3.44355	6.70019e-06	-0.488879	0.00883309
AT2G02720	2.47084	8.30725e-06	-0.166369	0.292257
AT2G02750	2.50833	0.000112441	-0.118189	0.376889
AT2G02810	3.23098	1.74469e-05	0.0110677	0.953388
AT2G02880	1.34907	0.000831033	-0.144098	0.020415
AT2G02955	2.16451	5.41978e-06	-0.314277	0.00890372
AT2G02990	1.99057	0.00227402	1.23293	0.00214871
AT2G03140	1.29401	0.000120801	0.199022	0.032569
AT2G03210	1.06997	0.0039856	0.0231683	0.848291
AT2G03310	1.76893	0.000155883	0.160414	0.279766
AT2G03690	1.26514	0.00016537	-0.2533	0.0119078
AT2G03760	1.30014	0.000589139	-1.79597	0.00102538
AT2G03800	0.996748	0.00741258	-0.21947	0.0404483
AT2G04350	1.12445	0.000417622	0.390978	0.0234802
AT2G04430	1.62822	0.000413056	-0.271011	0.0303671
AT2G04530	2.00007	0.00253225	0.711666	0.0156657
AT2G04740	1.05962	0.00010808	-0.179428	0.0033717
AT2G04865	2.31219	2.10894e-08	-0.198248	0.106785
AT2G05117	2.18804	0.000929317	0.0256005	0.949736
AT2G05140	1.95871	3.84678e-05	0.0276381	0.848505
AT2G05270	1.79136	0.0069082	0.956018	0.158468
AT2G05400	2.96971	0.00047576	-0.459363	0.202574
AT2G05590	2.38002	0.000340299	-0.632213	0.00209973
AT2G06005	1.40133	0.000402492	-0.288583	0.00118473
AT2G06040	1.34749	0.000524104	-0.271756	0.0330965
AT2G06250	2.06478	4.0559e-05	-0.0625344	0.804412
AT2G06902	1.29937	0.00276719	0.174247	0.145875
AT2G07660	1.7444	0.000133173	0.139407	0.153478
AT2G07697	3.01748	0.000860144	-0.00277822	0.98865
AT2G07700	1.46756	0.00426473	0.039095	0.891551
AT2G07709	3.24983	0.002497	0.75476	0.00292871
AT2G07750	2.41475	0.000108664	-0.267938	0.0969371
AT2G10890	1.0562	1.73717e-05	-0.0133906	0.886659
AT2G11340	1.30134	0.000171547	0.126629	0.193409
AT2G11780	2.36772	0.000161945	-0.138575	0.390886
AT2G12550	1.02173	0.0028215	-0.0934933	0.223908
AT2G12930	2.25618	7.87976e-05	-0.0553484	0.571742
AT2G13940	1.18694	6.66607e-05	0.352573	0.00214765
AT2G14290	1.55212	3.41548e-05	0.288112	0.0786403
AT2G14520	1.22792	0.000884439	0.646536	0.00619411
AT2G14800	1.17729	0.00132272	0.286537	0.168121
AT2G14860	1.93204	1.22209e-06	0.204603	0.0209742
AT2G15000	0.988537	0.00146	0.240393	0.0371125
AT2G15270	1.38676	0.00687832	-0.0258192	0.815502
AT2G15430	1.70317	0.00661969	-0.0694469	0.483108
AT2G15560	1.17439	0.00157976	-0.10793	0.222632
AT2G15790	1.34551	0.000568255	0.217163	0.0342323
AT2G15800	1.82138	0.00421269	-0.231463	0.328462
AT2G15810	5.56804	2.56093e-05	-0.0440988	0.717459
AT2G15880	1.14258	0.00845971	-0.95654	0.000641163
AT2G15910	0.981298	0.000667037	-0.146219	0.223161
AT2G16050	1.19068	0.00156569	-0.329329	0.0355025
AT2G16450	1.37875	0.0013702	0.592808	0.01585
AT2G16900	1.17356	0.000325823	0.00484762	0.906995
AT2G17180	2.89329	0.000993571	0.0801507	0.690717
AT2G17410	1.38004	0.000209127	-0.202508	0.0463142
AT2G17430	1.76706	0.00162644	-0.240096	0.164713
AT2G17660	3.86407	0.000228677	0.905236	0.270443
AT2G17690	1.20831	0.00151824	1.0849	0.00221152
AT2G17787	2.72219	0.000183099	-0.0665373	0.608272
AT2G17830	1.38089	0.00113095	0.131266	0.0721194
AT2G17840	2.75089	8.57474e-06	-0.430341	0.000298543
AT2G17900	2.39178	1.75354e-05	0.547068	0.000320048
AT2G17990	1.16625	0.00056163	-0.481584	0.00191695
AT2G18000	1.4827	9.89891e-05	0.658555	0.0205948
AT2G18190	2.46031	1.43749e-05	-0.188632	0.165212
AT2G18193	2.26468	4.90977e-05	-0.624737	0.0653379
AT2G18220	1.0864	0.000272588	0.0977602	0.0867688
AT2G18245	1.25501	0.000296915	0.0437259	0.49196
AT2G18290	1.23347	0.00025847	-0.0284602	0.76396
AT2G18330	1.22765	0.00037134	0.34049	0.00725098
AT2G18340	2.29164	0.000258103	-0.290456	0.0301485
AT2G18460	2.43427	0.00337999	0.147723	0.428301
AT2G18510	2.08498	9.15924e-07	0.448211	0.00139129
AT2G18760	2.37927	8.92276e-05	0.0511984	0.115225
AT2G18780	1.86556	7.78591e-05	0.201353	0.00276047
AT2G18900	1.14567	0.000748268	-0.0337274	0.572252
AT2G19080	1.08618	0.00116317	-0.339866	0.00344591
AT2G19120	1.23093	0.00239055	0.0314751	0.562346
AT2G19270	1.09243	0.00122532	-0.365552	0.0102499
AT2G19310	2.34702	4.95573e-05	0.435661	0.0176749
AT2G19340	1.58389	3.27109e-06	-0.0606318	0.36224
AT2G19450	1.52506	1.98985e-05	-0.450441	0.0038001
AT2G19490	1.44678	0.00018409	0.00252486	0.977036
AT2G19755	1.1959	0.00134203	-0.0684448	0.766829
AT2G19900	1.8643	0.000173917	1.75206	0.000408238
AT2G20250	1.58777	0.000579752	0.291972	0.00966657
AT2G20330	1.08083	3.30071e-05	-0.165233	0.0299643
AT2G20340	1.18649	0.000350937	0.523412	0.00389515
AT2G20390	1.56713	3.39907e-05	-0.0373581	0.445202
AT2G20400	1.61364	0.00876267	-0.308121	0.121357
AT2G20480	1.10545	0.00548584	0.118037	0.330681
AT2G20495	1.36731	0.00947801	-0.0940108	0.47562
AT2G20530	1.12255	0.00399086	-0.0332525	0.635561
AT2G20560	5.15316	1.89091e-08	2.25756	0.000123323
AT2G20700	1.54097	0.00311297	0.475003	0.00316694
AT2G20720	2.93475	2.97757e-06	-0.91929	0.00239688
AT2G20830	1.20458	1.24863e-05	0.527299	0.000237004
AT2G20870	1.5706	0.00140455	0.463637	0.199702
AT2G20880	1.27952	0.00184564	-0.291677	0.115826
AT2G20940	2.1256	7.96228e-05	0.00294735	0.982391
AT2G20980	1.87776	1.34319e-06	0.972818	0.0183145
AT2G21130	2.81298	1.54731e-06	-0.0393655	0.491826
AT2G21150	2.18525	0.000496882	0.170526	0.184871
AT2G21180	1.33061	0.000485275	-0.14589	0.128919
AT2G21235	1.01596	0.000244416	-0.246043	0.217698
AT2G21237	1.35426	0.00200976	-0.225684	0.0994235
AT2G21250	1.23151	3.9821e-05	0.486459	0.00666659
AT2G21260	0.990829	0.000924252	0.578293	0.0214496
AT2G21290	1.03517	0.00879799	0.0530729	0.569999
AT2G21430	2.55298	0.000181158	-0.101859	0.516073
AT2G21640	3.36837	0.00567392	-1.0506	0.0034111
AT2G21710	1.42276	0.000528784	0.155668	0.0436256
AT2G21780	3.15597	0.000503825	-0.383597	0.15466
AT2G21820	1.02457	0.00565096	0.550207	0.0123409
AT2G21860	1.39962	0.000134935	0.265347	0.0378189
AT2G21930	1.18619	0.00167892	0.242503	0.145968
AT2G21940	1.71177	8.3411e-05	-0.102671	0.267954
AT2G21950	1.03955	0.000568864	-0.37835	0.00147078
AT2G22100	1.32941	4.65186e-05	0.537144	0.000778075
AT2G22240	2.06866	0.000537677	0.705104	0.00219239
AT2G22360	1.5242	0.000365921	0.304843	0.00932011
AT2G22410	1.11852	0.00251508	0.444184	0.00671638
AT2G22470	1.06777	0.000618529	-0.37092	0.0654416
AT2G22690	1.05701	5.76574e-06	-0.17324	0.178493
AT2G22760	1.03367	0.003876	0.0543012	0.767296
AT2G22810	1.45134	0.00346702	-0.123938	0.448223
AT2G23096	1.66234	0.00612991	-0.186089	0.433979
AT2G23100	0.988134	0.000777446	0.848237	0.0161897
AT2G23110	3.21856	0.00745998	-0.0778532	0.785279
AT2G23170	2.81051	1.00619e-05	1.1165	0.000448809
AT2G23340	2.57382	0.000159698	0.316446	0.00136193
AT2G23890	1.42449	0.000408539	0.117381	0.185045
AT2G23945	2.26009	0.00021534	0.117521	0.491749
AT2G24010	1.97081	0.000365997	-0.0416887	0.6543
AT2G24100	1.6385	0.000961522	0.134789	0.442904
AT2G24120	1.66224	0.000500104	0.469103	0.00856379
AT2G24320	1.73295	0.00164498	-0.334933	0.103424
AT2G24330	1.00553	0.000253909	-0.247608	0.015941
AT2G24440	1.57303	0.00159176	0.280695	0.0698802
AT2G24500	1.16684	7.7634e-05	-0.068087	0.191564
AT2G24640	1.7899	6.90216e-05	0.0825757	0.578037
AT2G24650	1.29944	0.000640567	0.201036	0.0750941
AT2G24680	1.78109	0.00131696	0.0640571	0.50854
AT2G24830	1.07513	0.000142084	0.0547642	0.313012
AT2G24850	1.63357	0.000756698	-0.237966	0.303048
AT2G24960	1.15833	0.00074931	-0.20243	0.0241711
AT2G25110	1.63846	0.000110665	0.0518763	0.531871
AT2G25140	3.56682	3.02778e-05	0.386671	0.0587116
AT2G25355	1.17312	0.000321162	-0.249045	0.162207
AT2G25460	1.79591	0.000858924	0.098039	0.676852
AT2G25620	0.993714	0.000129095	0.356824	0.000568877
AT2G25650	1.55661	0.000379043	-0.0764734	0.128985
AT2G25700	2.12079	1.57923e-05	0.287678	0.145098
AT2G25940	1.26266	0.00230858	-0.307027	0.0766039
AT2G26000	1.96415	0.000157065	-0.231483	0.0691162
AT2G26060	0.952152	0.0039009	-0.272993	0.00888249
AT2G26150	6.6594	9.94795e-07	0.852648	0.000539412
AT2G26720	2.26953	0.00422341	-0.143105	0.0252381
AT2G26790	2.0263	0.00046743	-0.0140319	0.852187
AT2G26860	1.11616	0.000617423	0.538627	0.000612114
AT2G27080	2.0362	0.00233222	1.03922	0.0438999
AT2G27200	1.81873	0.00194841	-0.177452	0.214783
AT2G27260	1.33292	0.00028161	-0.151525	0.0521854
AT2G27280	1.08833	0.00544792	-0.14303	0.375105
AT2G27300	1.77794	0.0012566	0.117683	0.324265
AT2G27470	1.01657	0.00581243	0.32011	0.0868443
AT2G27480	1.74767	0.0033808	-0.34296	0.0313875
AT2G27505	5.13965	1.83031e-05	-0.350984	0.0872027
AT2G27580	1.65426	1.39851e-05	-0.034259	0.737734
AT2G27690	3.26312	2.46938e-05	-0.327205	0.020607
AT2G27760	1.82433	0.000145666	-0.134624	0.120724
AT2G27790	1.09912	0.00383577	-0.00199293	0.970348
AT2G28320	1.03275	2.12521e-05	-0.206839	0.00837733
AT2G28570	1.70626	0.000675819	-0.21522	0.399481
AT2G28600	1.25492	0.0010874	0.330767	0.00495955
AT2G29210	1.05572	0.00240123	-0.175636	0.077866
AT2G29430	2.27369	0.000939825	-0.158018	0.323765
AT2G29440	2.97855	1.99242e-05	0.297768	0.179579
AT2G29460	2.36245	0.00312718	0.189565	0.266439
AT2G29470	2.90473	1.80342e-05	0.517357	0.079026
AT2G29500	6.10712	8.69761e-07	4.06499	3.01723e-05
AT2G29580	1.35296	0.00106283	0.213752	0.018602
AT2G29670	1.14493	0.000245509	-0.399659	0.0193046
AT2G29710	1.25811	0.00282164	0.11221	0.203672
AT2G30000	2.56521	7.98043e-06	0.252792	0.0951131
AT2G30020	1.33437	0.00253816	1.56876	0.0149795
AT2G30160	1.36932	0.000234632	-0.444143	0.00536346
AT2G30250	1.23026	0.000231484	-0.960329	0.00206163
AT2G30260	0.991087	4.26225e-05	-0.218565	0.0400287
AT2G30280	1.21423	0.000205828	-0.262379	0.0188799
AT2G30320	1.46695	0.000203288	0.880471	0.000218985
AT2G30330	1.10504	0.000789752	0.0176603	0.664084
AT2G30350	0.962241	0.00188483	-0.283713	0.00197321
AT2G30480	2.56992	5.5155e-05	0.440121	0.00972469
AT2G30550	1.46574	0.00127465	0.365772	0.00648275
AT2G30640	2.43861	4.16307e-05	0.165884	0.0898834
AT2G30690	2.68933	3.45249e-06	0.202882	0.419026
AT2G30790	1.11455	2.92924e-05	0.558041	0.0104478
AT2G31100	1.1429	0.00257173	0.0981342	0.416448
AT2G31190	1.12399	0.000276103	0.513064	7.97316e-05
AT2G31260	1.01529	0.0016792	-0.148303	0.0760867
AT2G31530	1.66045	9.40716e-07	0.134968	0.357534
AT2G31580	1.70908	0.000183176	-0.136142	0.350937
AT2G31590	1.99827	0.000272281	0.149842	0.420922
AT2G31600	1.22706	0.000440945	-0.378959	0.009673
AT2G31720	1.9264	0.000220313	-0.179894	0.490966
AT2G31725	1.38882	0.000431478	0.686838	0.00108748
AT2G31730	1.07403	0.00165404	0.150715	0.443632
AT2G31751	1.64178	0.00269941	0.421278	0.116861
AT2G31830	1.95225	0.000131999	-0.0151197	0.675046
AT2G31840	1.40483	0.000219165	0.355628	0.00305311
AT2G31865	1.13832	0.00031422	-0.0407273	0.822824
AT2G31870	1.08023	0.00266946	0.289285	0.0505135
AT2G31890	1.17452	0.000405633	0.0854011	0.0792082
AT2G31980	2.07361	0.000130369	1.22894	0.0192962
AT2G32070	0.983697	9.92792e-05	-0.108699	0.316258
AT2G32120	5.30151	9.31938e-07	1.67329	0.000350704
AT2G32130	4.07923	1.89933e-06	-0.276803	0.0265363
AT2G32140	3.57539	7.61399e-05	0.462603	0.00108959
AT2G32160	1.03786	0.00027923	-0.131916	0.641606
AT2G32200	2.3375	0.000478774	0.227728	0.44502
AT2G32210	3.54899	8.45217e-05	0.0110819	0.934005
AT2G32235	2.43875	1.80586e-05	0.229624	0.0848006
AT2G32340	2.73539	6.25744e-05	0.0244945	0.647526
AT2G32410	1.08834	0.00113748	0.0181642	0.838122
AT2G32415	1.01832	0.00205709	-0.0829419	0.481649
AT2G32430	1.18976	0.000326594	0.453867	0.0626786
AT2G32550	1.86279	9.17112e-05	0.292543	0.033184
AT2G32600	1.20017	7.02745e-07	-0.317283	0.00116407
AT2G32765	1.62386	0.00454339	-0.136525	0.515918
AT2G32820	1.91526	0.00250965	-0.0391227	0.784182
AT2G32920	1.38872	8.33228e-05	0.441236	0.00328152
AT2G33000	2.29615	0.000745849	0.29214	0.142901
AT2G33210	1.36394	0.00010321	0.690628	0.000249913
AT2G33380	3.72127	0.000703289	0.869826	0.0111525
AT2G33460	2.74741	0.000599902	0.0554924	0.639954
AT2G33570	1.58404	0.000124471	-0.605982	0.00742574
AT2G33580	1.14955	0.00160797	0.438313	0.130988
AT2G33590	2.25278	4.02087e-05	-0.458473	0.000472821
AT2G33610	1.37558	0.000713375	-0.307195	0.0169859
AT2G33720	3.55999	1.63009e-06	0.221558	0.218753
AT2G33735	1.3023	0.00041586	0.561407	0.0115915
AT2G33740	1.78047	0.000727211	-0.457194	0.0122513
AT2G33835	1.03954	0.00058417	-0.0995994	0.130744
AT2G34090	1.2723	0.00195891	0.514752	0.00075689
AT2G34380	1.43086	6.14257e-05	-0.0478146	0.588145
AT2G34390	1.21816	3.64751e-05	0.265719	0.202789
AT2G34600	3.73608	0.000861067	0.342122	0.400712
AT2G34730	1.15561	2.21163e-05	-0.14951	0.149058
AT2G34790	1.29516	0.00202197	0.120661	0.39644
AT2G34930	1.73424	4.34127e-06	0.436402	0.119955
AT2G35345	2.19828	0.00504487	-0.259845	0.156776
AT2G35420	1.99644	0.000615479	0.606664	0.018766
AT2G35460	1.63371	0.000198641	0.0326676	0.855143
AT2G35510	1.31345	0.000653535	0.129108	0.141919
AT2G35550	1.10728	0.00197544	-0.074735	0.829546
AT2G35570	2.07231	4.30381e-05	-0.149877	0.3342
AT2G35720	1.98576	0.00107381	-0.0936024	0.521201
AT2G35900	2.44779	7.4906e-06	-0.178073	0.122143
AT2G36305	1.04855	0.000150073	-0.0161632	0.890522
AT2G36460	1.00571	6.39515e-05	-0.00711956	0.8896
AT2G36640	1.84681	0.000462204	-0.0795057	0.423622
AT2G36750	2.72333	1.26006e-05	-0.741197	0.0555499
AT2G36760	1.71897	3.34153e-05	-0.155667	0.17686
AT2G36770	3.54931	3.55402e-05	0.100912	0.673004
AT2G36780	1.60426	0.000202217	0.632118	0.00452937
AT2G37060	1.63628	0.000691874	-0.2888	0.0937784
AT2G37180	1.69118	0.00060519	-0.417542	0.00182594
AT2G37240	1.08692	0.000790202	0.470781	0.029552
AT2G37310	1.50891	0.000558628	0.33496	0.00466883
AT2G37400	0.963895	0.000103102	0.240539	0.156186
AT2G37520	1.69132	0.000659407	0.224329	0.0393698
AT2G37670	1.6007	0.000527236	-0.107018	0.489021
AT2G37690	1.59266	8.66595e-06	0.00500929	0.935438
AT2G37790	1.77298	0.00113277	0.200242	0.141546
AT2G37870	2.58856	0.00048412	1.1433	0.00513783
AT2G37910	1.72214	0.00691866	-0.0108041	0.958077
AT2G38000	1.50558	5.66633e-07	-0.344354	0.0201632
AT2G38185	1.26633	2.21882e-05	-0.518957	0.0159492
AT2G38240	3.46739	3.99519e-05	-0.0664454	0.897438
AT2G38250	1.46085	0.00384093	0.35721	0.179316
AT2G38255	3.4218	8.23127e-05	-0.424119	0.187007
AT2G38280	1.0525	0.00191519	0.264704	8.67458e-05
AT2G38330	1.01954	0.000194417	-0.422912	0.000643211
AT2G38340	2.51635	0.000212433	0.19189	0.255161
AT2G38350	1.75225	0.00583136	0.259947	0.486845
AT2G38420	1.10446	0.00836179	0.0839022	0.17174
AT2G38465	2.3187	0.000670516	-0.133482	0.667885
AT2G38530	1.73887	0.00300866	2.26952	0.000360551
AT2G38560	1.28209	0.000555984	-0.3422	0.00915252
AT2G38730	1.28297	0.00020144	0.548678	0.000276161
AT2G38760	1.13866	0.00252637	0.38208	0.0172674
AT2G38770	1.30547	0.000712808	-0.228341	0.0159599
AT2G38820	1.48818	0.000901669	-0.35222	0.190703
AT2G39020	1.57854	0.000451224	0.0290806	0.547483
AT2G39030	2.30306	3.82764e-05	-0.307045	0.157655
AT2G39110	1.0711	0.000676719	-0.454464	0.0122468
AT2G39120	1.23327	0.00239456	-0.0245156	0.710862
AT2G39160	2.19264	0.00552056	-0.0711145	0.856211
AT2G39270	1.02031	0.00113758	-0.306737	1.91364e-05
AT2G39370	1.27277	0.0019503	0.0917313	0.282074
AT2G39420	1.17113	0.00384519	0.103623	0.503153
AT2G39650	2.46964	0.000210207	0.995481	0.0263929
AT2G39855	1.255	0.000382369	-0.351205	0.0890956
AT2G39980	0.960876	0.0037358	-0.318644	0.0830274
AT2G40080	1.55864	8.64563e-05	-0.365402	0.0165901
AT2G40090	1.34132	0.0003473	-0.317917	0.00110851
AT2G40180	1.03571	0.00270133	-0.160662	0.0944298
AT2G40240	1.16629	0.00173967	-0.0201353	0.871772
AT2G40340	6.34149	1.29358e-07	-0.228566	0.376723
AT2G40350	4.59413	8.90698e-05	-0.290081	0.088991
AT2G40440	1.77503	0.00166969	0.283037	0.121452
AT2G40560	1.56721	0.000869593	-0.137935	0.0551443
AT2G40570	1.15163	0.000151416	0.13092	0.0470871
AT2G40580	2.00375	0.000686692	0.364671	0.253452
AT2G40650	1.23684	0.000152204	-0.24456	0.0270944
AT2G40770	1.44382	0.000402711	-0.12899	0.287496
AT2G40810	1.30513	6.77993e-05	-0.317718	0.000363403
AT2G40830	1.32867	0.00212107	0.286145	0.0282193
AT2G40950	1.37929	9.90633e-05	-0.0853868	0.19896
AT2G41000	1.05456	0.00197048	-0.054965	0.726712
AT2G41070	1.98774	0.000167747	-0.338885	0.034073
AT2G41160	1.5713	3.27071e-05	-0.0910436	0.437404
AT2G41190	1.154	0.000305699	-0.521993	0.170185
AT2G41210	1.86858	0.00150948	-0.0969678	0.512508
AT2G41500	1.01665	0.000653782	-0.535383	0.0048314
AT2G41520	1.00685	0.00614733	-0.105011	0.340477
AT2G41550	1.12451	0.000276528	-0.138903	0.189181
AT2G41630	1.10882	0.000194596	-0.314843	0.00834571
AT2G41670	2.37108	1.16355e-05	0.358947	0.059304
AT2G42150	2.08955	0.000259518	0.0346405	0.284011
AT2G42270	3.76288	6.39907e-06	0.0482267	0.612751
AT2G42330	2.15389	0.000161081	-0.415921	0.0635944
AT2G42340	2.75643	1.2119e-05	0.190014	0.199715
AT2G42440	1.36423	0.00361229	0.010279	0.95296
AT2G42510	0.9688	0.000491344	0.311051	0.0374802
AT2G42530	4.55204	5.02189e-07	2.11968	0.000193231
AT2G42540	4.06587	2.34404e-06	2.06518	0.00150395
AT2G42650	1.73604	0.000600069	-0.373943	0.00120893
AT2G42920	1.23162	2.65124e-06	-0.0273673	0.829978
AT2G42940	1.78024	0.00229301	-0.231651	0.0992329
AT2G42950	2.01516	5.70529e-05	0.323607	0.0917941
AT2G42955	2.93406	2.24866e-05	0.333815	0.0237502
AT2G43010	2.1857	0.00107423	-0.165833	0.419026
AT2G43020	2.53818	1.52368e-05	0.599023	0.00440759
AT2G43180	1.54633	0.000668768	0.0991979	0.24338
AT2G43370	1.41158	0.000845776	-0.586338	0.0163155
AT2G43500	2.06981	4.26698e-05	0.363933	0.0177515
AT2G43570	1.5345	0.000936324	1.67672	0.00111392
AT2G43630	1.01824	0.00712184	0.127083	0.161538
AT2G43720	1.7776	0.00150261	0.280325	0.085054
AT2G43745	1.27541	0.00181929	-0.0336392	0.920616
AT2G43850	1.09913	3.70064e-05	-0.000685193	0.995939
AT2G44170	1.66803	0.000578291	-0.0906673	0.478144
AT2G44190	1.06	0.00605956	0.578102	0.00965183
AT2G44195	2.7165	6.59472e-05	-0.46043	0.0494602
AT2G44200	1.90334	0.000468118	-0.152503	0.230828
AT2G44500	1.43434	0.000198408	-0.639125	0.000763471
AT2G44710	1.60314	0.000480656	-0.284796	0.0108459
AT2G44970	1.03268	3.67998e-05	0.307239	0.0148131
AT2G45380	2.41156	6.56319e-06	0.119265	0.358767
AT2G45403	1.38696	0.000352018	0.113778	0.244198
AT2G45500	1.4751	6.36626e-05	0.0167714	0.922676
AT2G45695	1.0059	0.00264992	-0.202923	0.296936
AT2G45910	1.0626	0.00071282	-0.617787	0.000208198
AT2G45920	1.99529	6.18984e-05	-0.446647	0.00567931
AT2G46040	1.12915	0.00361074	0.0394843	0.690484
AT2G46050	1.14412	0.000156657	-0.0376789	0.597563
AT2G46240	5.17083	2.57845e-06	1.09857	0.000656559
AT2G46320	1.49778	0.000137994	0.141454	0.255978
AT2G46400	3.40729	0.000182589	1.12375	0.0285136
AT2G46470	1.03863	0.00578265	-0.0784188	0.3176
AT2G46480	1.3134	0.00165698	-0.0292096	0.815708
AT2G46510	1.70788	0.000359241	-0.00407921	0.979518
AT2G46520	1.30181	1.5615e-05	0.146477	0.0262443
AT2G46610	1.90197	0.000611827	-0.0115791	0.921486
AT2G46735	1.91673	0.00881042	-0.141024	0.445358
AT2G46790	3.17018	9.40718e-05	-0.228226	0.159383
AT2G47180	3.72048	4.99505e-06	2.10724	0.000155131
AT2G47350	0.965662	0.000431089	-0.375957	0.00180377
AT2G47410	1.41635	0.000555959	-0.150941	0.0795571
AT2G47620	1.30725	0.000489478	-0.20683	0.00968407
AT2G47770	2.09302	0.000226769	0.0630411	0.764845
AT2G47780	2.12372	0.000158026	0.272574	0.22229
AT2G47790	1.74292	0.00029747	-0.0779091	0.595049
AT2G47890	1.37501	0.00064682	-0.720283	0.000301444
AT2G47970	1.22075	0.00278099	-0.130905	0.0959097
AT2G48060	1.22024	0.00338383	-0.418569	0.0487145
AT2G48075	1.00025	0.00120256	-0.277249	0.263065
AT3G01015	0.992472	0.00313635	0.370856	0.104816
AT3G01070	2.02643	0.000537128	0.174681	0.427966
AT3G01100	1.02363	0.00281658	0.0290901	0.635161
AT3G01150	1.69011	0.000168839	-0.308035	0.0131725
AT3G01170	1.39689	0.00124727	-0.0198668	0.837177
AT3G01210	1.81167	0.000607323	-0.356926	0.0101705
AT3G01311	5.4037	4.24496e-05	-0.0311691	0.878873
AT3G01330	1.2884	3.86826e-05	0.424954	0.0432122
AT3G01590	1.06095	0.00039754	-0.443816	0.00721258
AT3G01600	2.67933	4.78421e-05	-0.425653	0.0359023
AT3G01620	2.96881	0.000710717	0.0871027	0.738702
AT3G01650	1.59162	0.000338402	-0.128646	0.0835571
AT3G01800	0.986086	0.00660448	0.075156	0.307265
AT3G01820	1.33815	0.000187064	0.0218177	0.361224
AT3G02300	1.64264	1.2243e-05	0.0980076	0.433022
AT3G02320	1.20566	0.0023499	0.0794689	0.474255
AT3G02400	1.16647	0.000510786	0.10434	0.290766
AT3G02550	1.41963	0.00300964	-0.646632	0.0369879
AT3G02555	1.74896	3.79512e-05	-0.0223822	0.532268
AT3G02990	2.40984	0.000346398	0.0864328	0.149736
AT3G03030	1.14464	1.18142e-05	0.0734115	0.535507
AT3G03060	2.32589	0.00027488	0.65298	0.000289983
AT3G03110	1.41476	0.000157705	-0.115573	0.180898
AT3G03140	1.14225	0.00205905	-0.000714225	0.978802
AT3G03160	0.972701	0.000110153	-0.228853	0.0571107
AT3G03170	1.27042	0.00365235	-0.168189	0.15107
AT3G03220	1.17521	0.000246766	0.375577	0.00128941
AT3G03270	1.27333	0.00514877	-0.058188	0.409584
AT3G03310	1.73479	0.000499612	-0.0419122	0.595433
AT3G03320	1.38198	0.0051765	0.564917	0.0603215
AT3G03430	2.67007	0.00476952	0.464746	0.188664
AT3G03440	2.5579	7.31072e-05	-0.293977	0.0205909
AT3G03490	1.31018	3.37167e-05	-0.0551134	0.501104
AT3G03520	1.55081	2.05449e-05	-0.263024	0.0412314
AT3G03630	1.05823	0.000118004	0.621096	0.00165529
AT3G03640	2.43001	1.02646e-05	0.412826	0.000258492
AT3G03750	1.30117	0.000309265	-0.295979	0.00542605
AT3G03776	1.58746	0.000403674	0.0411058	0.82228
AT3G03847	1.16151	0.000441098	-0.0181076	0.933145
AT3G03860	1.07388	0.000391561	-0.269283	0.00546969
AT3G03900	1.84385	2.47971e-06	0.267927	0.0831455
AT3G03950	1.35882	1.88835e-05	-0.352778	0.00612434
AT3G04060	1.48862	7.10932e-06	-0.468789	0.0301134
AT3G04070	1.08961	0.0014917	0.0804922	0.792253
AT3G04100	1.94602	0.00652179	-0.338363	0.00967599
AT3G04250	1.16029	0.00499621	-0.137511	0.482004
AT3G04380	2.59792	0.000168113	0.255204	0.00164054
AT3G04410	1.72735	0.00407648	0.523138	0.123917
AT3G04420	2.09863	7.32052e-05	0.458412	0.0405238
AT3G04460	1.38779	0.000332694	0.00809255	0.945
AT3G04530	1.05366	0.00640887	-0.188314	0.336042
AT3G04560	1.09706	0.00321633	-0.475936	0.005005
AT3G04600	1.2181	0.000395306	-0.0180226	0.690834
AT3G04640	1.75257	0.00333007	0.785124	0.00420908
AT3G04650	1.40049	0.000193303	0.893949	0.000698901
AT3G04710	2.99996	9.60253e-05	0.523612	0.0025411
AT3G04715	0.967037	4.1209e-05	-0.274033	0.0804782
AT3G04850	1.52156	0.000489993	0.399858	0.0117674
AT3G04900	1.11393	0.00752299	-0.212606	0.323504
AT3G04950	1.04183	0.00246079	0.198121	0.296135
AT3G04960	1.97961	0.00107097	-0.00237076	0.97612
AT3G05130	1.00275	0.000851412	0.49744	0.0346262
AT3G05500	1.27381	0.00235357	-0.0889602	0.541105
AT3G05510	1.80926	0.000555023	-0.188577	0.0504484
AT3G05520	1.29161	0.0024716	0.0470932	0.708318
AT3G05580	1.02209	0.000419193	-0.559677	0.00253487
AT3G05710	1.21981	6.30335e-05	-0.0304945	0.63929
AT3G05790	1.7055	0.000337847	0.0966547	0.531533
AT3G05810	1.6695	0.000106827	-0.0101545	0.855785
AT3G05940	1.23994	0.000222975	-0.215962	0.0654925
AT3G06180	1.10488	0.00097249	-0.40314	0.0170863
AT3G06190	1.38019	9.35927e-05	-0.442903	0.00566211
AT3G06210	1.51247	5.86478e-05	-0.774883	0.000145466
AT3G06240	1.57379	0.00279958	0.0170218	0.820226
AT3G06270	1.14165	0.000249803	-0.229295	0.0242709
AT3G06400	1.09507	9.72031e-05	-0.0982611	0.0119575
AT3G06420	1.39435	0.00138389	-0.388713	0.0563022
AT3G06490	1.21814	0.00868191	0.344608	0.113378
AT3G06500	1.73104	2.74161e-05	-0.800233	0.0139483
AT3G06520	1.86875	0.000190164	0.246702	0.262135
AT3G06540	1.04809	0.0046703	0.100295	0.177052
AT3G06660	1.14445	0.000470476	-0.0449376	0.50654
AT3G06780	1.01715	0.000722024	-0.90263	0.00660469
AT3G07090	2.18294	6.42412e-05	0.763748	0.000221335
AT3G07150	5.4585	1.04774e-05	0.429281	0.0695238
AT3G07280	1.10152	0.000524415	0.0171763	0.892586
AT3G07370	1.78264	0.000706357	-0.299869	0.0478635
AT3G07565	1.54942	0.000313994	-0.407716	0.00248885
AT3G07750	1.00049	0.00112367	-0.0495292	0.676578
AT3G07770	2.49685	7.25438e-06	0.464939	0.00217691
AT3G07790	1.04178	0.00121999	-0.261253	0.0235126
AT3G07860	1.77374	0.00290151	-0.262392	0.314946
AT3G07870	1.09181	0.00493145	-0.663419	4.45135e-05
AT3G08550	1.35286	2.49338e-05	-0.0652986	0.402327
AT3G08690	1.581	0.000896529	-0.437451	0.0140467
AT3G08700	1.24555	0.00374971	-0.388322	0.276909
AT3G08720	1.16033	0.00123169	-0.260158	0.0719655
AT3G08800	1.06945	0.00106835	0.0192699	0.848709
AT3G08810	4.70034	8.69619e-07	0.697355	0.00399243
AT3G08840	1.00009	0.00865645	-0.350153	0.00619286
AT3G08970	4.52508	1.29784e-06	0.747689	0.00451828
AT3G08990	1.70272	0.000487129	0.51175	0.022095
AT3G09030	0.969497	0.0025585	-0.133663	0.141137
AT3G09085	1.28403	0.00935955	0.0642615	0.569545
AT3G09230	2.62933	6.97648e-05	-0.0713906	0.339993
AT3G09350	3.65978	0.000288084	-0.522501	0.0154694
AT3G09370	1.99865	0.000205727	-0.108723	0.0904656
AT3G09375	1.086	0.000469539	0.244747	0.0371181
AT3G09440	1.75533	6.64488e-05	0.786476	0.000196192
AT3G09520	2.6649	0.000101616	0.5025	0.0183408
AT3G09560	1.63527	0.000445921	0.237765	0.0085973
AT3G09570	1.13104	2.26138e-05	0.019306	0.779051
AT3G09640	6.51286	2.31676e-05	2.90621	3.66203e-05
AT3G09650	1.30434	7.98646e-05	0.0197755	0.780028
AT3G09720	1.67061	3.88745e-05	0.275116	0.00100606
AT3G09950	2.93818	0.000974989	0.218962	0.642927
AT3G10020	1.39383	3.2649e-05	-0.0983103	0.276114
AT3G10190	1.34461	0.00107463	0.761029	0.00260945
AT3G10300	1.40776	0.000519528	-0.381008	0.0223925
AT3G10370	1.56835	2.40476e-05	0.118708	0.15009
AT3G10390	1.62192	1.14058e-05	0.0896069	0.161812
AT3G10400	1.34303	0.00293561	-0.112674	0.374186
AT3G10530	1.30077	6.0723e-05	0.326206	0.00300469
AT3G10590	1.08789	0.00148032	0.310102	0.0862478
AT3G10780	1.65447	0.00848996	-0.353862	0.170932
AT3G10800	2.51929	7.61643e-06	-0.268198	0.0112761
AT3G10815	1.06119	0.000175023	-0.13765	0.305688
AT3G10820	2.45597	0.000170479	0.160808	0.263081
AT3G10940	1.30713	0.000346913	0.841555	0.000624033
AT3G11020	3.73228	2.84028e-06	0.346039	0.0894018
AT3G11030	1.07094	0.00025391	-0.371359	0.00508923
AT3G11040	1.03633	6.266e-06	0.00172013	0.987828
AT3G11050	2.79704	0.000166015	0.0323308	0.899219
AT3G11080	1.98971	9.34555e-06	0.505414	0.0133908
AT3G11100	1.08059	6.76396e-05	-0.235292	0.00712418
AT3G11260	1.19383	0.00618927	0.580006	0.0276879
AT3G11325	1.09646	0.00147879	-0.370444	0.0119044
AT3G11440	1.68082	0.00040494	-0.283208	0.00904865
AT3G11540	1.16544	9.71789e-05	-0.449965	0.000613146
AT3G11880	1.17542	0.00131555	0.368155	0.00314628
AT3G12050	1.79597	0.000101676	-0.287569	0.00385996
AT3G12270	2.46587	9.35314e-05	0.21321	0.0386815
AT3G12300	1.61262	2.29106e-06	0.00397994	0.953242
AT3G12320	1.23796	0.00541271	0.939551	0.142544
AT3G12340	1.37015	0.0006028	0.374009	0.00305578
AT3G12510	3.63287	0.000232256	0.0604017	0.75642
AT3G12520	2.21969	7.8626e-05	0.706382	6.31606e-05
AT3G12580	4.21762	2.79943e-07	1.75417	0.000217859
AT3G12640	1.0114	0.00189365	-0.38394	0.000580306
AT3G12700	1.08481	0.00360051	0.527697	0.00652814
AT3G12760	1.16312	0.00356713	-0.235178	0.0214488
AT3G12860	1.41052	1.40492e-05	0.698959	0.000881934
AT3G12900	3.38043	0.000288338	0.47194	0.0416436
AT3G12960	2.65206	0.000129772	0.623705	0.106624
AT3G12980	1.61509	0.000289508	-0.244746	0.00303358
AT3G13020	1.57495	0.000348739	0.319799	0.00406147
AT3G13150	1.09199	0.000137695	0.289294	0.0241288
AT3G13210	1.28852	0.000598243	0.0653147	0.326254
AT3G13224	1.71249	0.00807181	-0.482328	0.043588
AT3G13225	1.92732	3.054e-05	-0.188644	0.085446
AT3G13227	1.09538	0.00603458	-0.359065	0.0978475
AT3G13229	1.57485	0.00138988	-0.11548	0.320675
AT3G13275	1.36138	3.4867e-05	-0.0908141	0.394395
AT3G13350	1.57776	1.17256e-06	0.0771054	0.428153
AT3G13420	1.60879	8.21648e-05	0.373326	0.0713028
AT3G13445	1.14379	0.00296612	-0.274399	0.0644961
AT3G13470	1.28809	0.000641475	0.816458	0.0046339
AT3G13782	1.10228	0.00395899	-0.37434	0.0324058
AT3G13784	2.42585	3.74644e-05	1.19642	0.00635987
AT3G13860	1.98545	4.91958e-05	0.551433	0.000815373
AT3G14160	1.31178	0.00359918	-0.317261	0.0303926
AT3G14180	1.17165	9.10183e-05	-0.380352	0.00312338
AT3G14200	2.96637	5.57951e-06	-0.0852029	0.582613
AT3G14210	1.19056	0.00244161	0.398968	0.0324912
AT3G14360	0.952395	0.00566673	0.166288	0.19893
AT3G14450	1.04961	0.000215389	0.496742	0.0151814
AT3G14460	1.00156	0.000130726	-0.255927	0.152173
AT3G14570	1.10168	0.000208472	0.0159682	0.80828
AT3G14590	2.15097	3.45989e-05	-0.27395	0.0485432
AT3G14830	0.99944	2.12438e-05	-0.324404	0.00144789
AT3G14880	2.01987	0.00425574	-0.355355	0.0347636
AT3G14890	1.68997	0.000478835	0.457037	0.00653524
AT3G14900	1.79945	0.000636072	0.454168	0.00556921
AT3G15000	1.19478	0.00387705	0.039564	0.508407
AT3G15080	1.92781	0.000566513	-0.11488	0.608995
AT3G15150	1.12543	0.000264691	-0.223058	0.246876
AT3G15340	3.26353	1.20773e-05	-0.0131154	0.94023
AT3G15500	1.17486	0.0020153	-0.974127	0.0167123
AT3G15540	1.09877	0.00285288	0.377342	0.0825683
AT3G15590	1.59843	0.000406587	-0.144631	0.157718
AT3G15740	1.16867	0.00448247	-0.208027	0.386694
AT3G15780	1.34321	0.0031729	-0.187197	0.0787935
AT3G15860	1.11064	0.00798193	-0.252834	0.263693
AT3G15920	1.30229	9.75918e-05	-0.10741	0.148421
AT3G16040	3.26487	0.000621769	-0.71482	0.156805
AT3G16050	2.95638	2.7382e-05	0.358438	0.0257621
AT3G16320	2.38301	6.71885e-05	0.224554	0.165691
AT3G16650	1.59232	0.000874506	0.475001	0.00469074
AT3G16710	1.02165	0.00048173	-0.0513855	0.50626
AT3G16760	1.17674	0.000714875	0.0238863	0.304414
AT3G16860	1.58107	5.5523e-05	0.394649	0.273024
AT3G17030	1.97105	0.000121882	0.333888	0.0179366
AT3G17110	1.45757	0.00395209	-0.171457	0.162031
AT3G17225	1.96183	0.000116021	-0.0990783	0.636967
AT3G17230	1.06362	0.0011108	-0.0743361	0.588679
AT3G17400	3.46232	0.00124605	0.509162	0.0369442
AT3G17611	2.74631	4.92719e-06	0.666934	0.00473602
AT3G17630	2.44751	4.40847e-05	0.317085	0.0124611
AT3G17660	1.00734	0.00482562	0.0929718	0.577925
AT3G17675	1.69875	0.00137187	0.361583	0.0115327
AT3G17715	1.99256	7.96106e-05	-0.184614	0.167691
AT3G17740	2.00345	1.37965e-05	-0.186627	0.0295797
AT3G17830	2.323	0.00011793	0.564761	0.000528994
AT3G17980	2.92538	0.000256086	-0.261037	0.349657
AT3G18020	1.62382	3.77783e-05	-0.0692514	0.569223
AT3G18040	1.02069	0.00151775	-0.124965	0.0398986
AT3G18100	3.04071	3.26689e-05	-0.359195	0.000493338
AT3G18145	2.03216	0.000207093	-0.476168	0.00105925
AT3G18165	1.1876	0.000709609	-0.0988854	0.0224894
AT3G18310	1.78719	9.33898e-05	-0.0291736	0.746868
AT3G18350	1.54907	8.16823e-05	-0.145722	0.0145641
AT3G18420	1.11528	9.78141e-05	0.43855	0.00101892
AT3G18440	2.34739	5.76479e-05	0.0327862	0.523704
AT3G18610	3.3979	4.12298e-05	0.470259	0.0163592
AT3G18770	1.18694	0.000363964	0.00561999	0.968833
AT3G18777	1.55567	0.00551699	0.0307001	0.783939
AT3G18790	1.13345	0.00642273	-0.127217	0.0979439
AT3G18870	1.50665	3.63478e-05	0.311298	0.0730427
AT3G19085	1.59566	0.00152893	-0.229942	0.360383
AT3G19210	1.6944	0.000337946	0.956852	0.00270827
AT3G19230	1.47089	0.000880509	0.0862312	0.639464
AT3G19240	2.02122	4.37174e-05	-0.242649	0.131511
AT3G19270	1.72133	0.000539709	-0.211967	0.132457
AT3G19350	1.67414	0.00076286	-0.122719	0.671267
AT3G19440	1.0073	0.00106285	0.0218539	0.748282
AT3G19470	1.53947	0.00254624	0.642327	0.0254339
AT3G19580	1.66368	0.000136251	-0.0453237	0.849512
AT3G19600	1.91229	0.000188203	-0.0708774	0.221027
AT3G19640	1.08683	0.00171536	-0.200989	0.0798399
AT3G19650	1.31646	0.00648567	0.104976	0.270434
AT3G19690	1.40356	0.00620953	0.0319528	0.927147
AT3G19700	1.91372	0.000285779	-0.192147	0.00177769
AT3G19760	1.20774	0.000592218	0.234285	0.0489212
AT3G19790	0.964	0.000200948	0.346507	0.00465755
AT3G19830	1.49256	0.00031826	0.293253	0.00258549
AT3G19840	1.50808	0.000545899	-0.307876	0.0115057
AT3G19920	4.72279	5.61604e-06	0.00994399	0.948332
AT3G19950	0.95098	0.000456013	-0.361389	0.000191644
AT3G19970	1.23216	0.000125467	-0.0427923	0.600128
AT3G19990	1.57194	0.000866051	-0.469851	0.00846051
AT3G20100	1.73336	1.22441e-05	1.11012	5.82442e-05
AT3G20180	2.20496	0.00230409	-0.180998	0.60084
AT3G20240	1.06492	0.00124973	0.61956	0.00303805
AT3G20280	0.979804	0.0087881	0.188629	0.119322
AT3G20300	1.27657	0.000854817	-0.453854	0.00815768
AT3G20400	1.747	0.0053077	1.21477	0.0134149
AT3G20420	1.07912	0.000195131	0.169702	0.0416998
AT3G20430	1.50788	0.000166028	0.0438942	0.705911
AT3G20440	2.06876	8.35922e-05	0.943825	0.000840604
AT3G20475	1.0199	0.002858	0.211584	0.562782
AT3G20490	2.13737	2.3432e-06	0.294428	0.0656151
AT3G20500	2.32894	1.08488e-05	0.704506	0.00331703
AT3G20540	1.3485	3.89948e-05	-0.212342	0.0290945
AT3G20630	1.08594	0.000423453	-0.117291	0.111279
AT3G20810	1.518	6.11035e-07	-0.511958	0.000683184
AT3G20830	1.15954	0.00324391	-0.404976	0.0020231
AT3G20930	1.28586	0.000507725	-0.0228686	0.736668
AT3G20975	2.66817	0.000105262	0.0930396	0.303873
AT3G21010	1.05244	0.00311196	-0.0824109	0.443655
AT3G21020	2.86107	4.16731e-05	0.30191	0.130515
AT3G21290	1.05569	0.00501059	-0.236758	0.0112108
AT3G21300	1.12969	0.000227266	0.383751	0.039363
AT3G21350	1.54678	0.00551704	-0.529571	0.0475417
AT3G21810	1.26343	0.000141216	0.0464901	0.550961
AT3G22090	5.35761	1.7547e-05	0.415422	0.0162019
AT3G22100	4.37368	6.57411e-06	0.0526594	0.653124
AT3G22260	1.95768	0.00135656	-0.260609	0.0188604
AT3G22275	2.00975	0.00158951	0.0858103	0.736863
AT3G22370	0.956069	0.00387503	-1.74394	0.000222579
AT3G22435	1.27883	0.000160819	-0.473354	0.00450576
AT3G22590	1.25162	0.00229777	-0.0615562	0.464226
AT3G22660	1.18017	0.000670223	0.163739	0.155446
AT3G22830	1.07707	0.00243967	0.151494	0.355163
AT3G22840	3.9425	6.37761e-06	1.287	0.0034251
AT3G22910	3.77726	8.53442e-05	-0.173168	0.520615
AT3G22980	1.31512	3.42202e-05	-0.00679447	0.944555
AT3G23020	0.992165	0.000490766	0.428814	0.0289549
AT3G23150	1.98408	3.63609e-05	-0.41979	0.0346977
AT3G23240	3.16653	0.000468928	0.438768	0.0166231
AT3G23250	1.48388	0.00495461	1.01606	0.00362917
AT3G23260	2.73011	3.06219e-05	0.0600969	0.650654
AT3G23370	1.75979	0.000820724	0.350098	0.0725326
AT3G23620	1.25793	0.00445748	0.104442	0.340477
AT3G23710	1.21741	0.00122978	-0.453561	0.016887
AT3G23715	1.51133	0.0019713	-0.0760199	0.810249
AT3G23790	1.98242	0.000367211	-0.328951	0.0653574
AT3G23800	1.31246	9.15315e-05	-0.312533	0.0474979
AT3G23910	1.78888	0.000250481	-0.00421161	0.973478
AT3G23920	1.23772	0.00245834	-0.0914512	0.544413
AT3G23990	1.63438	0.000235734	0.136375	0.0707692
AT3G24070	1.27059	0.000711315	-0.429564	0.0272706
AT3G24090	1.43729	0.000138058	0.21853	0.101324
AT3G24100	2.5797	0.00632686	0.0707415	0.76945
AT3G24255	1.54079	0.000638663	0.221165	0.408559
AT3G24310	1.46616	0.000203561	-0.326078	0.219864
AT3G24340	1.4646	8.14971e-05	0.246398	0.152705
AT3G24495	2.1061	0.000267557	0.856436	2.27293e-05
AT3G24500	4.10333	0.00012905	1.32078	0.00385763
AT3G24515	1.01324	0.00590958	0.251561	0.203161
AT3G24600	1.03475	0.000292286	-0.162059	0.16576
AT3G24715	1.22922	0.000123874	0.00415335	0.964917
AT3G24730	1.68135	0.000345015	0.0930891	0.411258
AT3G24800	1.08826	0.00114119	-0.117783	0.105201
AT3G24820	1.22739	0.000418492	0.0712536	0.478892
AT3G24860	1.42915	0.00150222	0.0719726	0.36698
AT3G25020	1.13808	0.000334958	0.465017	0.00530415
AT3G25140	1.5379	9.00161e-05	0.176679	0.108502
AT3G25230	2.26756	0.000120788	0.654643	0.000882951
AT3G25240	1.44912	0.00360026	-0.111586	0.555735
AT3G25495	1.0857	0.00149737	-0.0854586	0.103549
AT3G25770	2.90912	0.00194303	1.537	0.00166877
AT3G25780	1.87736	0.00660151	0.959263	0.00119203
AT3G26040	1.99949	2.33358e-05	0.0434643	0.848056
AT3G26170	1.82361	0.000112015	0.697858	0.0137667
AT3G26220	1.44028	0.000216429	-0.257505	0.192169
AT3G26230	1.28722	0.000130301	-0.00329176	0.975221
AT3G26350	2.10346	2.95062e-05	0.0416007	0.472433
AT3G26400	1.33229	0.00175443	-0.361854	0.00153948
AT3G26580	1.00165	0.0015726	-0.600381	0.00166912
AT3G26600	0.950875	0.000650272	0.0560747	0.120976
AT3G26830	1.7073	0.00165953	0.145037	0.353224
AT3G26950	1.41174	0.000219237	-0.0703096	0.353367
AT3G27000	1.15471	0.00100647	0.0897507	0.544628
AT3G27030	1.02656	0.000589272	0.330426	0.0361057
AT3G27230	1.20798	0.000883258	0.633644	0.000140675
AT3G27280	2.31448	5.10292e-06	-0.154852	0.0558664
AT3G27440	1.39342	0.00561324	0.0746687	0.728453
AT3G27730	1.26201	0.00126151	0.175618	0.111906
AT3G27810	1.40272	0.00747303	0.292355	0.279731
AT3G27860	1.65351	0.00337237	-0.0888658	0.36237
AT3G27930	1.90434	8.84921e-05	0.243488	0.011953
AT3G28030	1.2362	0.00136582	-0.164578	0.0157749
AT3G28210	4.05005	0.00271027	0.607091	0.0461836
AT3G28350	2.10288	0.00233491	0.274961	0.10096
AT3G28410	3.11463	0.00171432	-0.159496	0.597846
AT3G28540	1.74447	0.00412704	0.846972	0.0369143
AT3G28600	1.014	0.00106519	0.0527578	0.46599
AT3G28880	1.77593	0.000893159	0.141912	0.0292658
AT3G29090	1.43216	0.000269282	-0.0212122	0.834642
AT3G29220	1.67137	0.000410042	-0.071922	0.841667
AT3G29270	1.06308	0.00295018	-0.21976	0.0426825
AT3G29375	1.56689	0.00114614	-0.17253	0.107779
AT3G29390	1.39637	0.000155461	-0.123998	0.00342276
AT3G29612	1.29295	0.000361625	0.13028	0.262125
AT3G29615	4.10799	1.83341e-05	0.251979	0.0472433
AT3G29810	2.75038	7.81441e-06	-0.320468	0.0157876
AT3G30413	3.57584	2.47863e-05	0.0948865	0.36803
AT3G30825	1.4382	0.00123404	-0.251259	0.133341
AT3G30842	3.56654	1.32965e-07	0.0352947	0.70965
AT3G30843	6.1185	3.85272e-05	-0.202775	0.588972
AT3G30844	6.66354	2.54921e-07	0.0963504	0.226255
AT3G32880	1.29174	0.00161423	-0.21609	0.545482
AT3G32920	0.95852	0.00927367	0.11471	0.407066
AT3G33067	1.18414	0.00177432	0.12315	0.494502
AT3G33085	2.51508	0.000125483	0.217834	0.0815724
AT3G42245	2.79416	0.000214162	2.23142	0.00403607
AT3G42253	1.52276	0.00190088	0.062469	0.507822
AT3G42718	1.08969	0.00276199	0.240241	0.0412829
AT3G42796	1.23971	0.00341624	-0.0732457	0.406033
AT3G42996	4.95476	3.04092e-05	0.429289	0.00953553
AT3G43150	1.7321	0.000311279	-0.116157	0.118646
AT3G43160	2.77936	0.00413379	-0.097471	0.561732
AT3G43205	2.11409	0.000232613	0.289161	0.316254
AT3G43210	1.29105	0.000332978	0.0535446	0.610046
AT3G43250	4.88827	6.11915e-05	-0.075996	0.530707
AT3G43485	2.06872	0.00211404	0.0441852	0.332198
AT3G43520	1.29691	0.00171418	-0.0299175	0.798262
AT3G43863	1.10148	0.000499889	-0.0333689	0.837345
AT3G44115	1.6834	0.00443572	0.152303	0.709197
AT3G44210	1.08495	0.00259607	0.229356	0.557216
AT3G44690	2.46841	5.71482e-05	0.616322	0.00080736
AT3G44730	1.02438	0.000472344	0.127615	0.350453
AT3G44860	1.92446	0.00367153	-0.122366	0.530532
AT3G45420	1.51113	0.000407866	-0.489697	0.0361975
AT3G45960	1.69443	0.000311444	0.59487	0.0363874
AT3G45970	3.13205	0.000136037	-0.645642	0.0259075
AT3G46020	3.02236	0.00141689	0.239236	0.134088
AT3G46070	5.13266	4.03998e-05	-0.0943163	0.705827
AT3G46080	3.38306	7.30449e-05	0.410809	0.129438
AT3G46090	3.32068	0.000767983	0.926519	0.0120521
AT3G46210	1.01426	0.000157914	-0.202244	0.118451
AT3G46230	7.8723	2.43776e-06	4.04652	4.20668e-05
AT3G46600	1.4034	0.00143801	-0.172778	0.135199
AT3G46640	1.60793	0.0014389	-0.416554	0.271996
AT3G46700	1.8014	4.44522e-06	-0.0344218	0.859909
AT3G46730	1.89843	0.00239662	-0.0124243	0.93977
AT3G46910	1.23082	0.00178357	0.0300983	0.908302
AT3G46930	1.39883	0.000137384	-0.0722031	0.61608
AT3G47080	1.40212	1.1096e-05	0.147159	0.125383
AT3G47120	1.88044	0.000302901	-0.181531	0.0797914
AT3G47350	1.5849	0.000438636	0.388392	0.0771041
AT3G47780	1.82347	0.000233827	-0.420272	0.00669697
AT3G47875	1.28809	0.00144357	-0.0412962	0.693849
AT3G48070	1.5535	0.000905933	-0.149175	0.0651665
AT3G48120	1.60646	0.000722477	0.0129356	0.931127
AT3G48150	1.03271	0.000695547	0.302196	0.0158841
AT3G48240	2.55634	0.000104573	-0.397878	0.119594
AT3G48250	1.01162	0.00281198	-0.049424	0.385095
AT3G48520	2.86979	9.20466e-05	0.591492	0.231129
AT3G48580	4.14283	1.39548e-05	-0.344905	0.114004
AT3G48600	1.65567	5.88155e-05	0.393341	0.0128641
AT3G48830	1.40196	0.000495	-0.041374	0.672349
AT3G48840	1.73606	0.00776965	-0.245997	0.196734
AT3G48880	1.86218	0.000280697	-0.376921	0.0171564
AT3G48890	1.79403	0.00549971	-0.167731	0.296462
AT3G49320	2.73688	0.00025876	0.0636637	0.643479
AT3G49400	3.00011	2.56824e-06	-0.544554	0.0210096
AT3G49520	1.42006	0.00543356	0.112079	0.249463
AT3G49530	1.23332	9.87673e-05	0.234802	0.193809
AT3G49550	0.969003	0.00118368	0.136397	0.13094
AT3G49580	1.16965	0.00106301	-0.0457193	0.866189
AT3G49590	1.32186	0.000187947	-0.567112	0.000293617
AT3G49800	1.0805	0.000341093	-0.307147	0.0131863
AT3G50060	2.24378	0.000159615	0.904576	0.00857321
AT3G50310	1.59528	0.000861198	-0.205282	0.0374621
AT3G50350	1.84716	0.00196503	-0.178265	0.431952
AT3G50410	1.89154	7.94313e-06	-0.0208757	0.868925
AT3G50850	1.97655	2.59742e-05	0.265794	0.0689286
AT3G50910	1.98344	0.000103478	-0.00905527	0.874924
AT3G50920	1.05735	0.000123618	0.140563	0.0603815
AT3G50930	1.59415	0.00511908	0.289648	0.284444
AT3G50940	1.99276	0.000549993	0.933936	0.00359935
AT3G50950	1.06165	0.000439294	0.00518759	0.913323
AT3G51090	0.995779	0.000592852	0.361862	0.0785289
AT3G51110	1.51301	0.000209034	-0.499145	0.00316223
AT3G51180	1.33797	0.00862107	0.216067	0.0626262
AT3G51250	1.83332	0.000861787	0.0657764	0.289656
AT3G51450	2.0957	0.000116848	0.389	0.00452873
AT3G51500	2.32828	0.00302975	-0.714848	0.000749959
AT3G51520	1.88692	2.7379e-06	-0.0255828	0.715995
AT3G51790	1.46964	4.36861e-05	-0.344959	0.00366359
AT3G51910	1.69125	0.00901413	-1.01728	0.00128176
AT3G51940	1.18237	0.00630417	-0.0822602	0.333648
AT3G52030	1.57324	0.000489223	-0.192194	0.0443905
AT3G52100	1.24985	0.000616236	-0.521603	0.00254548
AT3G52180	1.79245	1.59056e-05	0.386342	0.00272026
AT3G52310	0.982249	0.000283239	-0.48773	0.00138677
AT3G52780	2.51964	0.000104239	0.0167835	0.895747
AT3G52850	1.00753	0.000815422	-0.275589	0.000327736
AT3G53000	1.1923	0.00045183	-0.103687	0.269568
AT3G53110	1.27579	0.00317544	-0.40868	0.00567105
AT3G53160	2.05258	8.72819e-05	0.146902	0.107289
AT3G53230	3.85552	1.96464e-05	-0.284404	0.00728694
AT3G53280	1.34458	0.000569643	0.587853	0.00989235
AT3G53370	2.0448	0.000301783	0.355998	0.195999
AT3G53410	1.15009	5.66922e-05	-0.426636	0.0183331
AT3G53630	1.99284	0.00952976	-0.374523	0.0754281
AT3G53680	1.15109	0.00150141	0.690442	0.0109713
AT3G53800	1.12391	0.00148167	-0.0242322	0.857756
AT3G53830	4.72204	1.52061e-06	0.111211	0.401767
AT3G53940	2.64551	2.26073e-05	-0.121118	0.328601
AT3G53970	1.782	0.000367685	-0.196017	0.0530331
AT3G53990	1.04554	0.00668521	-0.314271	0.000551678
AT3G54000	1.38656	0.00112492	-0.162194	0.513821
AT3G54020	0.980525	0.00100047	0.116976	0.184796
AT3G54090	1.83058	0.000226935	0.530575	0.00238351
AT3G54130	1.46222	5.8305e-06	-0.0504029	0.527074
AT3G54160	2.67506	2.52463e-05	0.402439	0.0152318
AT3G54380	1.35209	7.0493e-06	-0.334773	0.0100689
AT3G54420	1.34562	0.00502727	-0.00228363	0.989823
AT3G54480	1.57541	0.000247225	0.0901012	0.497881
AT3G54820	1.75584	0.000360804	0.483863	0.000154756
AT3G54850	1.69647	0.00122105	-0.616779	0.000294493
AT3G55210	1.81766	0.000687775	-0.163715	0.342753
AT3G55730	1.01774	0.000245796	0.0955534	0.364908
AT3G55760	2.76502	4.87518e-06	0.192007	0.0445651
AT3G55840	2.19762	0.0011436	0.725646	0.0140586
AT3G55900	1.34532	0.00131781	0.314628	0.331109
AT3G55940	3.98466	0.00018313	-0.121144	0.397959
AT3G55970	3.91842	3.15093e-05	0.662699	0.117873
AT3G55980	1.08129	0.0094622	0.806851	0.0988106
AT3G56200	3.10707	9.73223e-06	-0.129851	0.284542
AT3G56250	1.85413	0.000638909	-0.103992	0.343443
AT3G56260	1.42974	0.000328879	0.223674	0.222643
AT3G56330	1.45002	0.00365848	1.27943	0.000358399
AT3G56400	1.63701	0.00357318	0.963376	0.000531055
AT3G56560	1.07928	0.00868838	0.146225	0.316849
AT3G56570	1.36525	0.000475759	-0.271576	0.0104847
AT3G56740	1.10384	0.000212425	0.278163	0.0312026
AT3G56790	5.01122	1.87132e-05	1.55431	0.0766162
AT3G57160	1.09427	0.00246619	0.136731	0.566024
AT3G57370	1.46664	0.000782976	0.0930779	0.207419
AT3G57530	1.11087	8.51842e-05	-0.431861	0.065557
AT3G57590	1.18717	5.98527e-05	-0.365954	0.0162587
AT3G57680	1.06067	0.00439433	-0.0856191	0.497301
AT3G57700	1.35842	0.00151918	0.788762	0.0291157
AT3G57760	1.59859	7.73534e-05	0.134654	0.522846
AT3G57810	1.72447	0.000163161	0.0634298	0.651826
AT3G57880	2.23529	7.33503e-05	0.0677829	0.474311
AT3G57910	2.67602	0.000285808	-0.0537397	0.571435
AT3G57940	1.36282	0.000152882	0.272982	0.0206847
AT3G58050	1.64529	0.0001754	-0.0249918	0.701581
AT3G58150	2.38963	0.000208009	-2.23323	0.00291265
AT3G58160	1.84362	4.48493e-06	0.230485	0.0201232
AT3G58270	2.20168	0.000197686	0.65976	0.0266223
AT3G58480	1.00594	0.000629675	0.00511612	0.975724
AT3G58490	1.17603	0.000115833	-0.612712	0.00113051
AT3G58540	2.29354	0.000306267	0.590283	0.105173
AT3G58660	1.66603	0.00114872	0.0876968	0.304214
AT3G58800	1.4684	6.51219e-05	0.0954163	0.386736
AT3G59000	1.69276	1.3945e-05	-0.242514	0.258013
AT3G59080	1.46484	0.000229272	-0.261916	0.28008
AT3G59100	1.23802	0.000304455	0.119558	0.0309355
AT3G59150	1.30745	0.000116228	-0.249304	0.0257937
AT3G59280	0.975594	0.00106323	-0.100574	0.252314
AT3G59350	1.27724	0.000105704	-0.650109	0.00058641
AT3G59430	1.36135	0.000897984	0.243625	0.037909
AT3G59710	1.07514	0.000188667	-0.210963	0.116873
AT3G59750	1.65823	8.12381e-05	0.450103	0.00639637
AT3G59820	1.8507	8.6175e-05	-0.180976	0.210668
AT3G59900	2.16821	0.000917719	-0.18978	0.482999
AT3G60010	2.59854	0.000896081	0.149194	0.510055
AT3G60020	1.68639	1.13717e-05	-0.0740169	0.634979
AT3G60260	1.70941	5.09234e-05	-0.428944	0.000303212
AT3G60360	1.03336	0.000645198	0.0031836	0.971709
AT3G60520	1.23511	2.91444e-06	-0.383332	0.0679539
AT3G60650	2.45186	0.00774048	-0.149629	0.714982
AT3G60980	1.11717	0.000225252	-0.63928	0.00679059
AT3G61100	1.42547	0.0016728	0.444138	0.0163045
AT3G61360	1.10357	0.00248682	0.446861	0.0226887
AT3G61410	3.18779	1.78033e-06	0.112218	0.238791
AT3G61570	1.4948	8.60394e-05	-0.113355	0.361071
AT3G61630	1.18007	0.0023438	-1.10271	0.00221849
AT3G61740	1.17521	0.00458092	-0.174442	0.157086
AT3G61800	1.68012	0.000100985	-0.0324178	0.716501
AT3G61810	1.05459	0.00112576	0.0284168	0.502955
AT3G61860	1.09826	0.00104306	0.0946045	0.432637
AT3G62090	1.60948	0.000445214	0.334279	0.0258645
AT3G62100	1.30376	0.00402902	0.2375	0.261057
AT3G62190	0.975703	0.00169399	-0.271987	0.0887665
AT3G62260	2.6824	1.62017e-06	-0.268539	0.519588
AT3G62320	1.21625	0.00318388	-0.104866	0.587461
AT3G62560	1.62052	0.00392259	-0.125521	0.132163
AT3G62590	1.56488	3.55411e-05	-0.33932	0.0063887
AT3G62600	1.62403	0.000378642	0.409216	0.00747883
AT3G62720	1.33431	0.0009961	-0.349711	0.0840514
AT3G62770	1.1029	0.000907184	-0.283123	0.00300614
AT3G62840	1.31827	0.00595562	0.0676549	0.570874
AT3G62850	1.90738	0.000818538	-0.177091	0.162341
AT3G63060	1.35237	0.000443618	0.0407012	0.784925
AT3G63070	1.5298	0.000185259	-0.242932	0.00706792
AT3G63270	1.36775	4.02267e-05	-0.119135	0.0791019
AT3G63310	1.18751	7.73246e-05	-0.0102038	0.864595
AT3G63320	1.78338	0.00186955	0.0927744	0.364388
AT3G63350	2.80234	0.00184953	-0.34195	0.0504914
AT3G63380	1.71241	0.000361883	-0.513235	0.0216653
AT3G63480	1.69864	0.000675772	0.155614	0.40488
AT3G66652	2.03502	1.17031e-05	-0.0543477	0.368292
AT4G00090	1.01622	0.0043975	-0.0161568	0.815972
AT4G00231	1.17406	8.34481e-05	-0.528015	0.00274286
AT4G00525	1.4603	0.00204622	0.341827	0.0398991
AT4G00695	1.89405	0.000449544	0.67002	0.156545
AT4G00755	1.49531	0.00124102	-0.171654	0.0810742
AT4G00760	1.8706	0.000129503	-0.274731	0.0992029
AT4G00770	1.3882	0.00115332	-0.41332	0.0280965
AT4G00800	1.29622	0.00286591	-0.219285	0.0125459
AT4G00850	1.2704	0.00636829	0.259706	0.178496
AT4G00930	1.28706	0.00167552	0.0260482	0.833054
AT4G01023	2.90007	0.000305966	0.28377	0.133163
AT4G01026	2.50579	0.000544644	0.070984	0.600664
AT4G01080	1.30304	0.000697141	0.39588	0.0084658
AT4G01120	1.20516	6.24006e-05	-1.49271	8.05914e-05
AT4G01200	2.67077	1.96365e-07	0.282542	0.0360359
AT4G01520	1.07363	0.00147643	0.0989969	0.646591
AT4G01535	1.00422	0.00644366	0.25723	0.736858
AT4G01540	1.20486	0.000107561	-0.0424068	0.633658
AT4G01550	2.2533	0.000157034	0.0142068	0.840277
AT4G01570	1.02108	0.00277047	0.17138	0.0805444
AT4G01575	1.67991	0.000236661	-0.228662	0.113648
AT4G01660	1.50921	0.000708251	0.149923	0.156653
AT4G01790	3.2413	0.000146858	0.415621	0.191664
AT4G02040	1.75682	0.00517487	0.253466	0.23681
AT4G02140	2.81846	5.18096e-05	0.0455427	0.872665
AT4G02150	1.17806	8.66141e-05	0.452049	0.000510005
AT4G02160	3.28952	2.5161e-05	0.014059	0.824254
AT4G02170	1.87622	0.00395176	-0.140334	0.524976
AT4G02195	1.67866	0.000496691	-0.353013	0.0417255
AT4G02210	2.14277	2.54449e-05	-0.0824354	0.379855
AT4G02220	1.66148	0.000156889	-0.214647	0.00612531
AT4G02340	1.00354	0.00315243	0.0222369	0.681013
AT4G02425	1.93508	4.51263e-05	0.0885667	0.580804
AT4G02550	1.08309	4.17404e-05	0.0503664	0.41888
AT4G02630	1.33583	0.000353963	0.483269	0.0329528
AT4G02650	2.31047	0.000550306	-0.341996	0.0917949
AT4G02690	1.24276	0.000262324	-0.265115	0.243545
AT4G02720	1.0485	9.13664e-05	-0.138704	0.165391
AT4G02730	2.00703	0.000713651	-0.0541869	0.670622
AT4G02740	1.12013	0.00198905	-0.145	0.0957718
AT4G02880	1.78665	0.000190592	-0.66026	1.0857e-05
AT4G02900	1.2112	0.00476856	-0.10156	0.400798
AT4G02980	2.14094	0.000375231	0.394208	0.000312262
AT4G03120	1.6308	0.00608324	-0.114904	0.337853
AT4G03180	2.55257	0.0020044	-0.167603	0.242754
AT4G03230	1.18458	0.000588095	0.250738	0.0127995
AT4G03240	2.16726	0.000143489	-0.0548053	0.712027
AT4G03320	3.46941	0.000656073	-0.792505	0.00227108
AT4G03400	2.00397	7.34681e-05	-0.638913	0.00199168
AT4G03430	2.00844	0.000142626	0.134643	0.0210645
AT4G03490	1.24679	0.00131802	0.171427	0.0240257
AT4G03960	1.73604	0.00322424	0.115078	0.539174
AT4G04020	2.81448	0.00237377	-0.691861	0.032308
AT4G04170	2.0566	0.000373069	-0.0889199	0.408241
AT4G04180	1.43955	0.000344891	-0.159605	0.033245
AT4G04610	1.2744	8.48381e-05	1.59852	0.00227356
AT4G04620	1.50781	0.00216228	-0.18165	0.390209
AT4G04830	1.50308	0.00132036	0.673893	0.00584742
AT4G05380	1.26389	0.00466113	0.519617	0.0310867
AT4G05440	2.45637	0.00523097	-0.0176087	0.924432
AT4G05495	1.74434	0.000499441	-0.0566019	0.590389
AT4G05497	1.19464	0.00150785	0.0590191	0.790926
AT4G06484	2.0456	0.000131687	0.34909	0.0676874
AT4G06505	2.79025	2.29623e-05	0.789852	0.00030068
AT4G06506	1.06001	0.000165201	-0.0102191	0.912874
AT4G06531	1.22596	0.00162078	0.0276358	0.913753
AT4G06562	1.12262	0.00345201	-0.151408	0.506482
AT4G06564	2.46529	0.000267987	0.205427	0.0523455
AT4G06565	1.45549	0.000524711	-0.132409	0.443133
AT4G06566	4.51508	1.05229e-06	0.0479235	0.583185
AT4G06573	1.57939	0.00706726	-0.261382	0.0935847
AT4G06583	1.56839	0.0061057	-0.00680775	0.974013
AT4G06617	1.00652	0.00356683	-0.216098	0.0783674
AT4G06637	1.39552	0.00546136	-0.0440998	0.904632
AT4G06660	1.28092	0.00566708	-0.12358	0.449694
AT4G06736	1.23976	0.00344246	0.16934	0.281583
AT4G06746	2.22752	2.75092e-05	0.12579	0.493148
AT4G07332	4.60465	5.52139e-05	0.0536805	0.855398
AT4G07942	1.08762	0.00103171	0.0125903	0.891544
AT4G08050	1.29972	0.000374567	0.0847785	0.416352
AT4G08054	2.61252	0.00079643	0.128536	0.16378
AT4G08056	4.85028	0.000259994	-0.0669714	0.606395
AT4G08170	1.83361	7.36657e-06	0.385839	0.00938247
AT4G08230	2.56703	7.25091e-05	0.228439	0.0946116
AT4G08250	1.25682	3.05649e-06	-0.0466383	0.560364
AT4G08320	1.06737	0.00266603	-0.343128	0.0065425
AT4G08480	1.06799	0.00346755	-0.0614189	0.533277
AT4G08500	1.33549	0.000292442	-0.187483	0.0421409
AT4G08510	1.39922	0.00258293	-0.207331	0.143899
AT4G08580	1.25641	0.00101578	-0.573982	0.00012398
AT4G08590	1.79688	2.56676e-05	0.900052	0.000351917
AT4G08710	1.01697	0.000870697	-0.142248	0.422829
AT4G08869	1.82757	0.00792476	0.940751	0.0937959
AT4G09020	2.97419	8.09127e-06	0.700102	0.00823821
AT4G09080	1.69129	4.93878e-05	-0.08666	0.542277
AT4G09130	2.65649	0.000220463	0.103048	0.187148
AT4G09150	2.13516	3.52647e-05	-0.165127	0.12767
AT4G09670	1.12963	2.92445e-05	0.0203948	0.666654
AT4G09680	1.70594	3.9743e-06	-0.263414	0.00366383
AT4G09750	1.20247	0.0025266	0.230475	0.201993
AT4G10020	1.98322	2.08797e-05	-0.301275	0.0073461
AT4G10110	1.60168	0.000443074	-0.0544181	0.686312
AT4G10250	7.65248	1.24345e-05	4.19123	3.88508e-05
AT4G10260	1.05807	0.0058461	-0.188311	0.341519
AT4G10330	1.60457	0.00112987	0.357431	0.107552
AT4G10895	1.78507	0.000214345	-0.0348614	0.873285
AT4G10920	1.07907	0.00163882	0.369054	0.0749598
AT4G10925	1.51003	7.00148e-05	-0.55138	0.000424873
AT4G10930	1.2285	0.00021229	-0.0827809	0.232627
AT4G10940	1.27493	0.00664841	-0.0472259	0.770189
AT4G10950	2.39047	0.000164044	0.223806	0.278908
AT4G11040	1.51547	0.00046394	-0.579337	0.000724
AT4G11240	1.03405	3.59088e-05	-0.36756	0.00103908
AT4G11250	2.62622	0.000279576	-0.220483	0.424652
AT4G11560	1.30278	0.000189143	0.0739408	0.295088
AT4G11570	0.980967	0.00182074	-0.144318	0.138043
AT4G11660	3.12198	1.42788e-05	0.235573	0.170796
AT4G11740	1.6983	0.000983819	-0.0340655	0.744984
AT4G11845	1.25848	0.00926069	-0.153245	0.42487
AT4G12000	1.50786	4.16187e-05	0.400284	0.00118084
AT4G12120	1.60479	9.98622e-05	0.0118764	0.920136
AT4G12400	5.28319	1.74281e-07	0.261132	0.0146726
AT4G12410	1.13048	0.0039501	-0.274278	0.162514
AT4G12490	1.40308	0.00303315	-0.186797	0.731161
AT4G12500	1.26325	0.00525107	0.400677	0.598892
AT4G12570	1.04664	0.000161714	-0.520594	0.000167387
AT4G12610	1.29831	0.00025386	0.167206	0.179703
AT4G12680	1.32584	0.000188518	-0.356143	0.0244005
AT4G12735	2.5422	0.001225	-2.52594	0.00487936
AT4G12750	1.86151	0.000694096	-0.142677	0.0512127
AT4G12760	1.62421	0.00946558	-0.0667458	0.719432
AT4G12900	2.59332	0.000373799	0.424016	0.0848908
AT4G12990	1.31613	0.0054068	-0.363657	0.0596437
AT4G13010	1.27029	0.00276609	-0.174653	0.269266
AT4G13110	2.44683	0.00022283	-0.554897	0.0678007
AT4G13160	1.65028	0.000866952	-0.443361	0.0175012
AT4G13215	2.42076	0.000708572	0.292111	0.289286
AT4G13270	0.994113	7.41934e-05	-0.257889	0.0617747
AT4G13320	1.01231	0.000598072	-0.129217	0.424561
AT4G13330	1.74624	0.000155484	-0.16372	0.332361
AT4G13540	1.74911	0.000676721	0.33934	0.137058
AT4G13630	1.45354	5.24048e-05	-0.0996123	0.371781
AT4G13670	1.6538	0.00141275	-0.0141172	0.919199
AT4G13730	1.34475	0.000165361	-0.237381	0.000179896
AT4G13740	2.78404	3.49743e-05	-0.2419	0.0796765
AT4G13750	1.77869	8.19709e-06	0.0833663	0.464486
AT4G13880	1.1757	0.000657908	0.383195	0.000942556
AT4G14070	1.30697	0.00182634	0.254247	0.0146456
AT4G14190	1.27222	0.0033042	-0.114302	0.264236
AT4G14270	1.30359	0.00126154	-0.153511	0.00800609
AT4G14300	2.15518	5.33499e-05	-0.1476	0.0537063
AT4G14455	1.52089	0.00995977	0.245384	0.189326
AT4G14530	2.98121	6.47678e-05	0.00593815	0.975094
AT4G14580	1.70094	3.53088e-05	-0.00652686	0.929776
AT4G14790	1.18042	0.000470279	0.17965	0.242496
AT4G14850	1.80484	2.40754e-05	0.0217221	0.798401
AT4G14970	1.39499	0.000156667	0.266158	0.00982845
AT4G15040	1.08785	0.00171863	0.154647	0.11417
AT4G15180	1.38235	8.7705e-05	-0.0215979	0.750818
AT4G15250	2.4632	0.000298776	-0.136792	0.460482
AT4G15410	1.27135	0.00400501	0.247087	0.0315276
AT4G15420	1.74905	0.000721182	0.0357589	0.667128
AT4G15570	1.34955	2.09823e-05	-0.171346	0.046327
AT4G15620	1.61754	0.00132932	0.579862	0.00349043
AT4G15770	1.16538	0.00867241	0.0794525	0.440516
AT4G15780	0.95411	0.000691078	-0.361092	0.0602922
AT4G15820	1.02392	0.00263048	0.444023	0.00523638
AT4G15850	1.40965	0.00112802	-0.255462	0.012358
AT4G16070	1.06079	0.00103619	-0.142211	0.163202
AT4G16270	1.60471	0.000311099	-0.0790362	0.747741
AT4G16400	2.33048	4.85013e-05	0.438521	0.0709434
AT4G16420	1.0637	0.000264577	-0.25889	0.00275407
AT4G16500	1.05498	1.51656e-05	0.0989091	0.3079
AT4G16563	1.00828	0.00363947	-1.40494	0.000479946
AT4G16630	1.52675	7.05518e-05	0.0818825	0.0352348
AT4G16660	2.51577	1.6013e-05	0.7189	0.00188682
AT4G16910	2.76791	5.81841e-05	0.141572	0.320166
AT4G17130	2.41001	0.000761853	-0.128794	0.082256
AT4G17140	2.64407	9.53394e-05	-0.429169	0.0148931
AT4G17230	1.04769	0.00167809	-0.323116	0.0286336
AT4G17250	2.58129	3.86194e-06	-0.0878109	0.476161
AT4G17260	2.21858	0.000199057	0.155641	0.121251
AT4G17370	1.46526	6.88164e-05	-0.148742	0.0784364
AT4G17380	1.50607	0.000274554	0.150128	0.383928
AT4G17410	1.32635	0.000325536	0.0578041	0.47688
AT4G17440	1.53744	0.00157375	-0.194903	0.139402
AT4G17500	1.12156	0.00485673	-0.0219261	0.903277
AT4G17550	2.59487	0.000325373	-0.368197	0.0424848
AT4G17750	1.24703	0.000125547	-0.184224	0.0166957
AT4G17760	0.959803	0.00670491	0.542783	0.0594207
AT4G17895	1.14436	7.15286e-05	-0.285629	0.00276814
AT4G17940	1.03062	0.00308398	0.236943	0.0315979
AT4G18080	1.62867	0.00299292	-0.0371839	0.851594
AT4G18120	1.09422	0.000457665	-0.373627	0.0361765
AT4G18270	1.6503	0.000619521	0.621137	0.00148796
AT4G18280	3.42798	1.52364e-05	0.653318	0.0362368
AT4G18300	1.12811	0.000326291	0.161084	0.0507519
AT4G18330	1.71781	0.000399097	1.37713	0.000108925
AT4G18395	3.28773	0.000198672	-0.107124	0.702124
AT4G18440	1.86399	1.03783e-05	1.28858	4.697e-05
AT4G18450	0.953804	0.00024322	-0.611558	0.0193101
AT4G18520	1.55604	0.000887985	0.580956	0.000868601
AT4G18530	1.52019	0.00145048	-0.171857	0.0191713
AT4G18580	1.46595	0.000356243	-0.177135	0.210554
AT4G18830	1.49412	0.00261285	-0.188951	0.315046
AT4G18950	2.03383	3.28877e-05	-0.228351	0.00190338
AT4G19010	1.27194	0.00306627	-0.149961	0.20312
AT4G19080	1.37801	0.000123345	0.311205	0.101337
AT4G19130	2.1554	0.000215816	1.28458	0.00089099
AT4G19190	1.60636	0.00148882	-0.475547	0.00167707
AT4G19400	2.03504	3.73798e-05	0.213847	0.096496
AT4G19430	1.9139	0.00343586	0.361498	0.0411778
AT4G19550	2.01919	0.000249829	0.463914	0.200799
AT4G19560	1.92703	0.00385827	0.180303	0.399236
AT4G19600	1.09814	6.33915e-05	-0.421371	0.000364848
AT4G19645	1.40856	0.00248031	0.774496	0.00110594
AT4G19730	1.41596	1.20927e-05	0.196969	0.45993
AT4G19810	1.07915	0.00263465	0.705927	0.00285023
AT4G19850	1.49075	0.00204347	0.161962	0.489892
AT4G19960	1.03215	7.22985e-05	0.0059786	0.918736
AT4G20020	1.75393	3.82635e-05	0.269512	0.0192813
AT4G20280	1.29558	0.00926283	-0.408208	0.0148366
AT4G20330	1.01363	6.77766e-05	-0.382566	0.00271851
AT4G20340	1.64248	3.85331e-05	-0.109422	0.123605
AT4G20510	1.32748	0.00159823	-0.0904974	0.679983
AT4G20730	1.31281	0.000558794	0.164395	0.525977
AT4G20830	1.04525	0.000195756	-0.316807	0.00169458
AT4G20900	1.98377	0.000503749	-0.133374	0.077207
AT4G21190	1.52073	6.84975e-05	0.258553	0.0174652
AT4G21310	1.2596	0.000429121	0.21347	0.027107
AT4G21320	4.76983	2.31076e-06	0.673887	0.0173077
AT4G21323	2.10019	0.00145167	0.873456	0.00242047
AT4G21520	1.19107	0.0006999	0.010262	0.901614
AT4G21560	1.02518	0.000292745	-0.228159	0.00381603
AT4G21570	1.37019	1.03487e-05	0.48664	0.0019194
AT4G21580	1.53615	0.0038022	-0.0136469	0.894449
AT4G21660	1.15013	6.51259e-05	-0.393963	0.00170502
AT4G21670	1.04794	0.000120721	0.285805	0.00408204
AT4G21700	1.14618	1.72241e-05	0.255256	0.000133751
AT4G21710	1.44467	0.000878995	-0.345784	0.0129959
AT4G21720	1.51706	0.000771686	0.184307	0.0819812
AT4G21800	1.40718	3.85549e-05	-0.158808	0.0203876
AT4G21940	1.15989	0.00014562	0.0614351	0.394606
AT4G22220	0.95236	0.000379759	0.0916276	0.0960132
AT4G22270	1.02792	2.26753e-05	-0.406901	0.019533
AT4G22280	1.40812	0.00352069	-0.278756	0.00438382
AT4G22350	1.59028	7.65633e-06	-0.0647857	0.382022
AT4G22370	1.41975	0.00111752	0.834996	0.0389777
AT4G22380	1.35745	0.000388822	0.737441	0.00542442
AT4G22390	7.82437	1.6067e-07	1.76616	0.00172149
AT4G22420	1.14142	0.00866791	-0.070259	0.45875
AT4G22670	1.53594	0.00428193	-0.0813229	0.364626
AT4G22740	1.69144	0.000114122	0.180439	0.00837797
AT4G22880	2.13894	0.00294809	3.03165	0.000512502
[truncated: 892 more rows]
