# Supplementary material for: Stress-Induced Activation of Heterochromatic Transcription
Source: PLoS Genet. 2010 Oct 28;6(10):e1001175. doi: 10.1371/journal.pgen.1001175 (PMC2965753; doi:10.1371/journal.pgen.1001175)
Supplement: Table S3 — List of genes significantly downregulated (greater than twofold, P<0.01) in ITS versus CTS. The comparison of transcript levels between ITS+2d and CTS+2d for the corresponding genes is also presented. (0.50 MB XLS) [file pgen.1001175.s007.xls]

## Sheet: significant
Table S3.
Gene ID	ITS vs CTS (log2)	p value ITS vs CTS	ITS+2d vs CTS+2d (log2)	p value ITS+2d vs CTS+2d
AT1G01030	-1.57325	0.000223112	0.0258803	0.820522
AT1G01060	-4.00388	4.04792e-07	2.37407	0.00233371
AT1G01070	-1.67944	0.00023289	1.02578	3.82733e-05
AT1G01110	-1.52562	0.00724288	-0.0222938	0.829078
AT1G01120	-3.53416	2.93561e-06	0.667873	0.0339691
AT1G01180	-1.18631	0.00145173	-0.201541	0.0577824
AT1G01190	-1.85225	0.00178795	1.44443	0.00794979
AT1G01200	-1.11649	0.000201294	0.376823	0.134934
AT1G01290	-1.78203	0.000253444	0.224601	0.0146434
AT1G01300	-1.75564	0.000269497	0.280243	0.0233338
AT1G01320	-2.38174	3.19311e-06	0.264223	0.00251836
AT1G01390	-2.26114	4.80403e-05	0.388657	0.0311439
AT1G01420	-1.65274	4.57119e-05	0.269757	0.0640353
AT1G01490	-2.28689	2.104e-05	-0.500234	0.0103378
AT1G01750	-2.94887	0.000150771	-0.511668	0.0812904
AT1G01760	-1.19621	0.000411219	-0.491019	0.0299859
AT1G01790	-1.08855	0.00192852	0.22881	0.00436836
AT1G02260	-1.86648	0.00434196	0.0201522	0.8314
AT1G02335	-1.7997	0.000438045	-0.259255	0.0974469
AT1G02360	-1.3312	0.000631627	-0.710301	0.0585055
AT1G02610	-3.14296	2.64919e-05	-0.64948	0.0937499
AT1G02640	-2.43197	3.21951e-07	-0.283042	0.0223627
AT1G02730	-3.24324	5.65456e-06	1.27036	0.000416401
AT1G02850	-2.66824	0.000587594	-0.642344	0.108315
AT1G02900	-1.08486	0.00073702	-0.413834	0.0282592
AT1G03060	-1.15239	0.003359	-0.0101538	0.906841
AT1G03090	-2.30336	3.60596e-05	-1.10049	0.000273636
AT1G03106	-4.72156	2.02471e-05	0.632089	0.0619153
AT1G03270	-1.12484	0.00368462	0.0659012	0.428518
AT1G03300	-1.09203	0.000904527	0.0185885	0.863412
AT1G03580	-1.16011	0.000277974	-1.16675	0.00222057
AT1G03590	-2.1225	9.83875e-05	-0.231577	0.127084
AT1G03650	-1.79887	5.44239e-05	0.0919119	0.231301
AT1G03660	-2.42267	0.000376763	-0.513583	0.219048
AT1G03780	-1.92718	0.000273252	0.952108	0.00123881
AT1G03820	-3.06056	2.4406e-05	2.4849	0.00116715
AT1G03840	-1.2848	0.000250285	0.0536396	0.713361
AT1G03850	-2.14019	2.37552e-05	-0.117865	0.322586
AT1G03870	-1.6292	7.02083e-05	-0.225453	0.0152348
AT1G04000	-2.09052	9.82268e-05	0.0985309	0.324133
AT1G04020	-2.15604	0.000242415	1.31579	0.000765322
AT1G04040	-1.3717	0.000132756	0.348189	0.137443
AT1G04110	-2.0424	3.79097e-06	0.670199	0.000131933
AT1G04240	-1.11118	0.0016266	-0.216456	0.28291
AT1G04280	-2.61636	1.06439e-06	-0.183276	0.0533515
AT1G04360	-2.09352	0.00181745	-0.0703614	0.606194
AT1G04520	-2.06193	0.000688919	0.852489	0.00298251
AT1G04530	-2.20099	1.70878e-05	0.163261	0.0570635
AT1G04550	-1.67236	0.000255443	-0.175339	0.0611725
AT1G04590	-1.01839	0.000208189	0.212746	0.0725916
AT1G04640	-1.66142	0.00659216	-0.0894348	0.561665
AT1G04680	-1.61655	2.89677e-06	0.978346	0.0045283
AT1G04800	-1.03798	0.00253597	0.219026	0.0243842
AT1G04990	-1.02715	0.000384508	0.517807	0.000110654
AT1G05150	-0.989559	0.0020655	0.0890091	0.21288
AT1G05160	-0.993773	0.000889666	-0.314168	0.00156413
AT1G05230	-1.04535	3.56982e-05	0.228182	0.0201628
AT1G05310	-1.75535	0.00034321	0.760126	0.00261265
AT1G05320	-2.97897	0.000153694	0.241507	0.0791785
AT1G05370	-1.31763	0.00716553	0.534567	0.0228178
AT1G05440	-1.98372	0.00128341	0.829684	0.00101938
AT1G05470	-2.78765	4.21401e-06	-0.184765	0.00703605
AT1G05540	-2.02121	0.00040905	0.397634	0.122785
AT1G05560	-1.40735	3.837e-05	0.0137862	0.877288
AT1G05570	-1.87722	0.0007233	-0.325202	0.0161569
AT1G05590	-1.36734	0.00119724	0.450901	0.000367318
AT1G05680	-2.41209	0.000305412	-1.82054	0.000882918
AT1G05690	-1.30815	0.00116497	0.0315049	0.604383
AT1G05805	-1.63502	0.000226005	-0.389062	0.00422357
AT1G05870	-1.19923	0.00255385	-0.0363393	0.748277
AT1G05950	-1.07268	0.00899382	0.760185	5.56944e-05
AT1G06090	-1.18949	0.00117965	-1.3378	0.0046707
AT1G06120	-1.12026	0.00512911	-0.577361	0.0316333
AT1G06150	-1.08098	0.000303499	-0.159175	0.0969394
AT1G06180	-1.91019	0.00432372	-0.147841	0.0733763
AT1G06350	-1.49659	0.00213863	1.48016	0.000232067
AT1G06360	-3.79032	2.75907e-06	0.564518	0.00154796
AT1G06520	-1.34858	0.000952449	0.0319011	0.782854
AT1G06550	-1.30738	0.000187727	0.526235	0.000302374
AT1G06760	-2.85786	8.46436e-06	-0.277335	0.00107916
AT1G06930	-1.34624	0.0019116	-0.734914	0.00627102
AT1G07090	-2.01347	2.92301e-05	0.159	0.192483
AT1G07200	-1.14556	0.00058354	-0.0497464	0.380062
AT1G07240	-1.89263	1.01193e-05	-0.350846	0.0075448
AT1G07260	-1.32062	6.69141e-05	0.451882	0.00410766
AT1G07390	-1.20185	0.000569603	1.67669	0.000974498
AT1G07450	-1.37371	0.0012889	1.23743	0.000600385
AT1G07570	-2.1965	6.01211e-05	-0.2398	0.143681
AT1G07630	-1.3141	0.000413201	-0.175488	0.0797396
AT1G07650	-1.57124	0.000319404	-0.188487	0.00416536
AT1G07705	-1.52065	7.17234e-06	0.327058	0.0040476
AT1G07720	-2.69734	5.83397e-07	0.509527	0.0736921
AT1G07750	-1.11089	0.000103999	0.0279958	0.700146
AT1G08160	-1.01728	3.41831e-05	0.149117	0.0243252
AT1G08180	-1.02947	0.00959028	-0.29001	0.0728917
AT1G08260	-1.11278	0.00097142	0.71702	0.000404322
AT1G08280	-1.32794	0.000125631	0.491191	0.0131744
AT1G08320	-1.3428	2.10852e-05	-0.639036	0.0183049
AT1G08340	-1.21837	0.000252838	-0.67205	0.0112538
AT1G08350	-1.51117	0.00276504	0.463244	0.00210215
AT1G08430	-1.53388	0.000908388	0.00804565	0.977439
AT1G08450	-1.03716	0.00048419	0.208796	0.0863678
AT1G08560	-1.0653	0.000599771	1.3555	0.000723355
AT1G08620	-1.39842	0.000108703	0.131158	0.0516269
AT1G08630	-3.09451	9.83529e-05	-2.1847	0.00144742
AT1G08670	-2.18892	0.00383429	-0.623947	0.0830382
AT1G08800	-1.62358	0.000369438	-0.0745652	0.455486
AT1G08810	-1.53261	4.77481e-06	0.307846	0.0592545
AT1G08820	-1.26675	0.000165168	-0.21787	0.0349192
AT1G08900	-2.27282	0.000377516	0.163779	0.139448
AT1G09010	-1.2903	0.000501973	-0.0970382	0.0829568
AT1G09090	-1.45326	0.000776027	-0.296814	0.244737
AT1G09200	-2.69528	5.17134e-05	0.795802	0.00821611
AT1G09220	-1.22269	0.000122369	0.0427664	0.813647
AT1G09250	-0.998501	0.00435093	-0.0390247	0.749363
AT1G09390	-2.37863	7.4815e-05	0.684682	0.00267811
AT1G09440	-1.48345	0.000177275	0.396099	0.00537374
AT1G09460	-1.71914	0.00136331	-0.336308	0.00820819
AT1G09470	-1.97745	0.00054803	1.17804	0.00168767
AT1G09490	-0.984818	0.00640653	0.385503	0.274758
AT1G09570	-1.08205	0.0026396	-0.338696	0.00884064
AT1G09750	-1.08376	1.94852e-05	0.105741	0.377788
AT1G09780	-1.26394	0.000384826	0.258138	0.0591996
AT1G09820	-1.62651	1.98426e-06	0.0663086	0.547706
AT1G09840	-2.00358	6.72212e-06	0.108653	0.0504482
AT1G10020	-1.60309	6.346e-05	-0.813966	0.000763717
AT1G10060	-1.67143	0.000537433	-0.372498	9.55103e-05
AT1G10070	-4.63403	1.16137e-05	-1.82374	0.000288759
AT1G10120	-2.5486	0.000168547	-0.689497	0.000598009
AT1G10340	-1.9608	0.000531371	-0.470043	0.0297929
AT1G10350	-1.07611	0.000158065	-0.133718	0.217367
AT1G10380	-1.5065	0.000716342	0.173389	0.155788
AT1G10470	-3.21664	8.92067e-07	0.385789	0.118569
AT1G10640	-2.57676	0.000172515	1.04772	0.00841801
AT1G10657	-2.23124	0.0058379	0.106036	0.613436
AT1G10690	-2.06662	0.00126414	-0.11929	0.483666
AT1G10780	-2.91689	1.20515e-05	0.794461	0.000457338
AT1G10820	-1.60121	8.81929e-05	-0.233173	0.0503832
AT1G10850	-1.94846	2.43337e-05	0.266658	0.0204734
AT1G10900	-1.38065	0.000163014	0.209494	0.100893
AT1G10990	-1.72984	0.000278693	0.014549	0.849563
AT1G11000	-1.54369	8.62821e-05	-0.22327	0.176412
AT1G11080	-1.57336	0.00086117	-0.220688	0.402519
AT1G11130	-1.59183	9.09224e-05	0.509107	0.0264422
AT1G11200	-1.70828	0.000205885	0.167934	0.038168
AT1G11330	-2.16719	7.71152e-06	0.344238	0.000897848
AT1G11340	-1.43502	0.000190995	-0.197266	0.197679
AT1G11350	-1.2932	0.00194197	0.171847	0.0625642
AT1G11440	-1.17134	0.00386318	0.19672	0.0139338
AT1G11450	-1.81334	0.00189207	-0.034263	0.402853
AT1G11545	-2.44742	2.07478e-05	0.394446	0.0381851
AT1G11580	-1.18569	0.00700542	0.278651	0.136842
AT1G11600	-3.3575	1.21149e-05	0.596662	0.077967
AT1G11655	-1.40474	0.00554336	-0.970502	0.0135082
AT1G11670	-3.34041	6.42587e-05	0.108555	0.237394
AT1G11680	-1.06025	0.00151405	-0.176888	0.183044
AT1G11700	-1.23474	0.00368186	0.294589	0.0813638
AT1G11720	-2.7644	0.000304256	0.168548	0.0759357
AT1G11755	-1.45737	2.84727e-06	0.259074	0.00261984
AT1G12020	-1.54231	4.79756e-05	-0.258885	0.0422455
AT1G12080	-2.71808	0.00158542	-1.06674	0.00123446
AT1G12090	-1.99541	3.39466e-05	-0.182785	0.0103297
AT1G12100	-0.977719	0.000342905	-0.492671	0.0435739
AT1G12110	-1.42202	0.000213668	-0.0962782	0.481892
AT1G12120	-1.15444	0.000124457	-0.249535	0.0108596
AT1G12200	-1.05138	0.00487286	0.123583	0.392296
AT1G12220	-1.24845	0.000302798	-0.387413	0.036931
AT1G12240	-2.07298	0.000373951	-0.518488	0.0269422
AT1G12260	-1.5667	6.86273e-05	-0.00253068	0.986228
AT1G12280	-1.18853	0.002483	0.0693098	0.601223
AT1G12330	-1.22529	0.00155793	-0.00930264	0.918559
AT1G12380	-1.60572	0.000692574	0.453255	0.000914243
AT1G12400	-1.30796	0.00513257	0.223033	0.046177
AT1G12420	-1.69112	0.00134272	0.113664	0.290846
AT1G12430	-1.22153	0.00571611	-0.172033	0.140252
AT1G12460	-1.77927	0.000712076	-0.0608266	0.451889
AT1G12500	-2.11087	0.000119378	0.0269972	0.520489
AT1G12620	-1.16829	0.0013093	0.198667	0.0464366
AT1G12820	-1.10555	8.73829e-05	-0.0205274	0.66974
AT1G12860	-1.13485	0.00185465	-0.0604344	0.568996
AT1G12930	-1.4232	0.00172651	-0.0778113	0.261643
AT1G13000	-2.07579	0.00015965	-0.115305	0.332615
AT1G13100	-2.06336	0.000247812	-0.323998	0.0612826
AT1G13110	-2.24323	0.000775443	0.192682	0.282244
AT1G13170	-1.85819	7.30858e-05	0.312688	0.0584588
AT1G13210	-1.94362	0.00036442	0.0938119	0.296867
AT1G13410	-1.39936	5.42356e-06	0.0712663	0.270328
AT1G13420	-2.27625	0.000918884	-0.798763	0.0492633
AT1G13530	-1.65917	0.000977725	-0.805824	0.0187439
AT1G13570	-2.12594	3.67946e-05	-0.254227	0.000768265
AT1G13580	-1.08044	0.00311082	0.194868	0.0915951
AT1G13609	-3.83143	0.000697062	5.88226	0.00446292
AT1G13650	-2.57294	5.3666e-06	1.06956	0.000490769
AT1G13670	-2.0525	0.000288286	-0.409175	0.00430649
AT1G13700	-1.53757	6.69719e-05	-0.311058	0.0597571
AT1G13730	-1.52483	0.000956537	0.247341	0.0187707
AT1G13830	-1.58147	0.00150892	-0.135346	0.588283
AT1G13860	-1.38329	0.00174986	0.591423	0.000281826
AT1G13870	-2.45594	1.31206e-05	-0.269465	0.0161092
AT1G13940	-1.02544	0.00180522	-0.127719	0.0229774
AT1G13980	-1.26246	5.24349e-05	-0.211942	0.0180422
AT1G14070	-0.966925	0.000170484	-0.248966	0.00813766
AT1G14080	-1.3152	0.00189719	-0.29928	0.247302
AT1G14170	-1.9412	1.61372e-06	-0.114547	0.143507
AT1G14180	-1.14313	0.00840317	0.438699	0.00969762
AT1G14220	-3.40507	5.36761e-05	-0.638711	0.061488
AT1G14280	-2.48598	0.000436332	-0.219784	0.150658
AT1G14345	-3.03824	0.000147758	0.0578575	0.621021
AT1G14350	-2.65615	2.50263e-05	0.0948858	0.446802
AT1G14380	-2.60217	5.30653e-07	0.0427103	0.309814
AT1G14390	-1.0153	0.000876683	-0.22852	0.0653146
AT1G14440	-2.5727	7.17289e-06	0.250006	0.0613769
AT1G14460	-1.01744	0.00498291	0.351266	0.0486749
AT1G14600	-1.1189	0.00307255	0.236774	0.180874
AT1G14630	-2.09664	0.00077705	1.20793	0.00489155
AT1G14690	-1.17772	0.000906509	-0.311975	0.00239583
AT1G14700	-2.27101	0.0016556	0.708931	0.00869877
AT1G14710	-1.24905	0.000763842	0.190724	0.0224271
AT1G14720	-1.50232	2.10831e-05	0.0960772	0.0688171
AT1G14730	-1.24816	0.00120931	0.336689	0.0256649
AT1G14820	-0.982283	0.000149674	0.309102	0.00413059
AT1G14840	-2.62176	5.92824e-06	0.071755	0.445014
AT1G14860	-2.28821	0.000402859	-0.442777	0.0394347
AT1G14870	-1.85193	6.3811e-05	-0.658643	0.017432
AT1G14880	-1.93477	0.0016649	0.431118	0.216652
AT1G14920	-2.12251	0.000106715	-0.0925588	0.0131454
AT1G14960	-2.21179	0.000483112	-0.795327	0.0282431
AT1G15030	-1.27833	0.000225714	-0.0563109	0.421826
AT1G15040	-3.72478	6.14291e-06	-1.48136	0.00392288
AT1G15080	-1.41806	0.00629338	0.358711	0.121058
AT1G15210	-1.95247	0.000758515	-0.201668	0.304597
AT1G15260	-1.93821	0.00577345	0.132068	0.354651
AT1G15290	-1.91395	0.000106198	0.345943	0.0038628
AT1G15330	-1.21615	0.000150227	-1.67771	0.00625708
AT1G15380	-1.77795	0.00213953	-1.29789	0.000432828
AT1G15410	-1.106	0.000135193	-0.200961	0.0132632
AT1G15490	-1.29442	0.0015134	-0.0178784	0.805526
AT1G15570	-1.52841	0.000927963	0.182637	0.278894
AT1G15630	-1.36362	0.00341587	0.850396	0.0462684
AT1G15670	-1.27555	3.97497e-05	-0.494241	0.0151006
AT1G15740	-1.69588	0.000296402	-0.369428	0.00214034
AT1G15750	-1.47172	0.000300273	-0.190307	0.0137906
AT1G15960	-1.43521	0.00150944	0.888122	0.00483454
AT1G16060	-1.33781	0.00742498	-0.080922	0.298174
AT1G16110	-1.03806	0.00343708	0.193936	0.017217
AT1G16400	-2.52223	4.83203e-05	2.13996	0.0264252
AT1G16460	-1.28106	0.000713804	0.117762	0.241269
AT1G16510	-1.32387	0.000899591	-0.449052	0.0294014
AT1G16690	-1.37374	0.000297907	0.133774	0.0734641
AT1G16720	-1.21048	0.000835454	-0.170163	0.0437535
AT1G16750	-1.83627	5.31404e-06	0.170141	0.212595
AT1G16905	-1.34277	0.00230028	-1.10928	0.00195455
AT1G16930	-1.55793	0.000147938	-0.278992	0.0997936
AT1G16960	-1.43422	0.00296149	0.174176	0.448435
AT1G17050	-1.9707	3.03317e-05	0.317825	0.00485044
AT1G17060	-1.71548	0.000128075	-0.472839	0.0198001
AT1G17110	-0.976927	0.00128744	0.135368	0.0358573
AT1G17160	-1.56011	0.000476637	-0.0112802	0.740025
AT1G17200	-1.54839	4.54553e-05	0.106417	0.24803
AT1G17250	-0.974688	0.00875707	0.0729016	0.40198
AT1G17430	-1.27862	0.00115766	-0.33665	0.0239262
AT1G17560	-1.04608	0.000205379	1.17632	0.000189439
AT1G17580	-1.19924	0.000320269	-0.211299	0.0144959
AT1G17610	-1.50249	0.00140638	-0.657257	0.00514265
AT1G17700	-1.41934	0.000608008	0.294706	0.188921
AT1G17840	-1.71045	3.70894e-05	0.207729	0.105671
AT1G17920	-1.00134	0.000931523	0.138084	0.21594
AT1G18250	-1.83012	3.33303e-06	1.43947	0.00037784
AT1G18270	-2.70042	8.89151e-05	-1.09962	0.000824025
AT1G18340	-1.94448	0.00103552	0.132525	0.222626
AT1G18370	-3.1355	7.99148e-06	1.39772	0.000110299
AT1G18485	-1.2445	0.00116937	0.133717	0.00470279
AT1G18550	-1.47206	9.71573e-05	0.495959	0.00453878
AT1G18570	-1.34314	0.00348048	0.390657	0.0691141
AT1G18580	-1.52123	0.00109134	-0.0179873	0.815177
AT1G18610	-1.16372	0.00293199	0.291098	0.00184919
AT1G18620	-2.90739	0.000160946	0.000526232	0.99688
AT1G18650	-1.26204	0.00030203	0.187487	0.00502885
AT1G18670	-1.84443	0.00202975	0.366376	0.000334407
AT1G18810	-3.56879	1.31693e-06	0.204766	0.310908
AT1G18840	-2.11285	7.41905e-06	0.314541	0.0297396
AT1G18880	-2.14206	1.05765e-05	-0.0490716	0.542983
AT1G18970	-1.2159	0.00217876	0.10333	0.797861
AT1G19050	-3.32248	6.18142e-06	1.08676	0.10477
AT1G19120	-1.11978	0.00138447	0.0622577	0.0969374
AT1G19220	-1.23126	0.000593644	-0.16478	0.00243053
AT1G19300	-0.960473	0.00182601	0.316815	0.0126322
AT1G19330	-2.64573	4.22773e-05	0.125147	0.017822
AT1G19360	-1.37825	0.000464332	-0.163396	0.0204648
AT1G19380	-1.10375	0.00980318	0.362662	0.293805
AT1G19650	-1.40634	1.62296e-05	0.818141	0.00730228
AT1G19680	-2.27925	2.86162e-05	-0.309274	0.00605909
AT1G19700	-1.04005	0.000213432	-0.0376193	0.729029
AT1G19710	-1.69853	0.00108464	0.230132	0.0702449
AT1G19730	-1.25099	0.000920681	-0.101435	0.459264
AT1G19840	-1.80939	0.000636569	0.154527	0.409556
AT1G19850	-1.96768	0.000238345	0.567075	0.000968409
AT1G19870	-1.05342	0.000714861	-0.28406	0.0235466
AT1G19880	-1.73985	0.000194836	-0.189992	0.0697434
AT1G19900	-1.36817	0.00441674	-1.56379	0.00189814
AT1G20070	-1.35278	0.00167247	0.914	0.00329445
AT1G20190	-2.71557	0.000131082	1.1891	0.00031151
AT1G20330	-1.55908	3.04848e-06	-0.482946	0.000218907
AT1G20380	-1.20697	0.000243599	0.282451	0.108968
AT1G20560	-1.20355	0.000332999	-0.068148	0.389168
AT1G20650	-1.75309	0.000108583	-0.375525	0.0137821
AT1G20680	-1.50991	4.7256e-08	-0.0250819	0.941964
AT1G20693	-1.72403	0.00228488	-0.411482	0.017311
AT1G20840	-2.22441	2.63532e-05	-0.670539	0.000177787
AT1G20930	-1.54469	0.000145255	0.66637	0.00604794
AT1G20950	-0.986372	0.000112582	0.815241	0.00211021
AT1G21050	-1.92209	0.00228417	0.00369145	0.979106
AT1G21060	-2.00794	0.00132912	-0.398117	0.0290852
AT1G21090	-1.79633	8.93107e-05	-0.264858	0.0107726
AT1G21100	-3.90177	1.9419e-05	-0.644477	0.00245848
AT1G21110	-3.77989	1.16924e-06	-0.394252	0.00728501
AT1G21120	-3.54093	9.46888e-06	-0.274902	0.0117888
AT1G21130	-4.03292	6.12405e-07	-0.277286	0.108684
AT1G21230	-1.448	4.30379e-05	0.250251	0.169431
AT1G21250	-1.19355	0.00318757	1.27492	0.0100285
AT1G21270	-2.59637	1.72147e-05	0.449544	0.0707041
AT1G21326	-0.965615	0.00046935	-0.580089	0.0113752
AT1G21400	-4.64875	2.2538e-06	-1.58241	0.0018122
AT1G21500	-1.29831	0.000592006	0.822581	0.00262422
AT1G21540	-2.70801	5.30542e-05	0.159354	0.000308992
AT1G21560	-1.49704	0.000362791	0.297958	0.00213038
AT1G21590	-1.3563	0.00144229	0.466216	0.00961334
AT1G21810	-1.3791	0.00195301	0.563615	0.0036896
AT1G21830	-1.98485	8.95736e-05	-0.232689	0.0553499
AT1G21880	-1.06615	0.00115885	0.509991	0.0196193
AT1G22060	-1.80175	2.55671e-05	0.0692597	0.38913
AT1G22330	-2.09748	0.00211395	-0.499592	0.00771698
AT1G22335	-3.45155	0.000492931	-0.530479	0.00275899
AT1G22360	-1.28662	1.46398e-05	0.127382	0.28042
AT1G22400	-1.10265	0.000123032	-0.510489	0.00367201
AT1G22430	-2.60615	0.000657996	-0.097411	0.287712
AT1G22440	-2.43786	0.000408185	-0.691443	0.0123477
AT1G22500	-1.36323	0.00383136	-0.579489	0.00895566
AT1G22540	-1.43609	0.000224978	-0.0214355	0.814923
AT1G22650	-1.39423	0.00045557	-0.0638818	0.761164
AT1G22690	-1.27643	0.00835033	-0.286126	0.0314811
AT1G22710	-1.55135	1.79956e-05	0.132441	0.0370702
AT1G22890	-1.54341	0.00629482	-0.823489	0.00635379
AT1G22900	-2.06149	0.000344831	0.142667	0.20302
AT1G22910	-1.23749	0.00196126	-0.20162	0.12034
AT1G22970	-1.1955	0.00110123	0.0712158	0.423307
AT1G23000	-1.44462	0.000498133	0.0624764	0.739093
AT1G23020	-1.50842	0.00151384	1.27207	0.00784172
AT1G23050	-1.62156	0.000171734	-0.432628	0.0487919
AT1G23080	-1.36739	0.000812932	0.28366	0.00159575
AT1G23090	-3.12571	4.54507e-06	0.0888229	0.39809
AT1G23205	-1.24982	0.000103374	0.761282	0.00878851
AT1G23340	-1.7036	0.00238171	0.51306	0.000151298
AT1G23390	-1.15774	5.27862e-05	-0.0823741	0.445526
AT1G23760	-1.11376	0.00019722	-0.672169	0.0204834
AT1G23890	-0.997665	0.00644074	0.263406	0.00602124
AT1G23980	-1.5821	5.3203e-05	0.225003	0.092733
AT1G24160	-1.23629	0.000447535	-0.464365	0.00229272
AT1G24280	-0.950955	0.00180263	0.454135	0.0590815
AT1G24440	-0.965145	0.000276765	-0.0537587	0.676628
AT1G24530	-1.28612	0.000503367	-0.340804	0.0634874
AT1G24577	-1.98182	6.06389e-05	0.151328	0.349719
AT1G24625	-1.02631	0.00136391	0.516427	0.00381754
AT1G24764	-2.28279	2.10898e-05	-0.0529957	0.627758
AT1G25230	-4.31172	5.29458e-06	0.187073	0.00990047
AT1G25375	-1.83439	0.000135782	0.351256	0.00226465
AT1G25440	-2.64868	2.98392e-07	0.157185	0.0145457
AT1G25450	-2.37689	9.70629e-07	0.0455565	0.589159
AT1G25470	-1.01381	0.00728244	-0.0889165	0.434368
AT1G25480	-2.01409	0.000109428	-0.0769058	0.430467
AT1G25510	-2.14904	0.000284587	0.396369	0.0280352
AT1G25530	-2.50109	8.37601e-05	1.11832	0.00063255
AT1G25550	-1.39629	0.00180592	-0.235794	0.0123008
AT1G26170	-0.964186	0.0052386	0.223449	0.0215753
AT1G26260	-1.55478	0.00098925	-0.0342973	0.60134
AT1G26450	-1.68491	3.20939e-05	0.753092	0.00553336
AT1G26570	-1.28153	0.000405574	0.526737	0.000388344
AT1G26620	-0.965787	0.00291195	0.0153651	0.895655
AT1G26640	-1.61667	0.000126409	0.24743	0.000412546
AT1G26820	-1.74653	0.000310296	-0.104514	0.530168
AT1G26870	-0.963202	0.00128563	0.103559	0.452906
AT1G26930	-1.23191	6.13115e-05	0.102471	0.316933
AT1G26945	-2.18445	0.00578945	0.777044	0.0332269
AT1G27120	-1.40582	0.000172908	0.378649	0.00596926
AT1G27140	-1.40043	0.00339364	-0.384492	0.123919
AT1G27190	-1.55	0.000696576	0.0861993	0.140951
AT1G27595	-1.68297	0.000434724	0.0918994	0.211634
AT1G27670	-1.45377	0.00562318	-1.10831	0.000239996
AT1G27850	-1.0797	0.00413855	-0.242975	0.00341136
AT1G27980	-1.68816	1.72544e-06	-0.0942445	0.529646
AT1G28010	-2.63406	3.14978e-05	0.655837	0.000479851
AT1G28110	-1.2144	5.73148e-07	0.552384	0.014538
AT1G28130	-2.40347	1.89632e-05	-0.0994738	0.344642
AT1G28190	-0.973249	0.000956727	-0.0839876	0.752779
AT1G28260	-1.09994	0.000451681	-1.07557	0.001743
AT1G28280	-2.41738	3.84418e-05	-0.205318	0.0169413
AT1G28310	-2.00631	0.000258478	0.0789217	0.446076
AT1G28330	-1.72609	0.000343863	-0.95745	0.00055867
AT1G28400	-1.86196	0.000335078	0.551317	0.00808157
AT1G28440	-1.17256	4.43805e-05	0.10333	0.230223
AT1G28580	-1.27905	0.0010807	0.410595	0.0124388
AT1G28600	-1.27154	1.55636e-05	0.354451	0.0309754
AT1G28660	-1.08363	4.15925e-05	0.231351	0.10442
AT1G28710	-1.79245	0.00942253	0.0585079	0.662896
AT1G29170	-1.14483	0.000417341	0.333878	0.000334539
AT1G29180	-1.73732	0.000591508	-0.0872219	0.588542
AT1G29240	-1.5804	0.00025661	0.290622	0.0697038
AT1G29280	-1.57316	0.00297131	-0.590678	0.00284302
AT1G29430	-3.71112	0.000851303	0.207067	0.593769
AT1G29460	-2.04464	0.000468934	0.528403	0.0609602
AT1G29520	-1.21215	1.96101e-05	0.01741	0.86651
AT1G29530	-1.98845	4.13528e-05	0.403769	0.00163755
AT1G29630	-1.15874	0.000563148	0.278296	0.049484
AT1G29720	-1.38449	0.000295616	0.568541	0.00515993
AT1G29890	-1.37996	0.000470484	0.324565	0.0637733
AT1G29950	-1.61309	0.000906919	-0.0472202	0.477532
AT1G29980	-1.48797	2.06703e-05	1.14896	0.000111668
AT1G30110	-2.28836	0.00140556	-0.512825	0.00444593
AT1G30130	-1.38015	6.51746e-05	-0.356947	5.78843e-06
AT1G30210	-3.40209	4.37155e-05	0.232298	0.0161512
AT1G30280	-2.42885	8.07404e-05	-0.360308	0.0295348
AT1G30320	-1.01688	0.00342819	-0.293061	0.0141932
AT1G30330	-1.63533	0.00056082	0.210573	0.0199055
AT1G30400	-1.27448	2.0773e-05	0.0106907	0.766855
AT1G30410	-1.98965	5.1666e-05	-0.369207	2.0824e-05
AT1G30420	-1.53366	0.00028289	-0.158114	0.338495
AT1G30440	-1.87157	0.000114492	0.00160735	0.978544
AT1G30510	-2.13184	8.45788e-06	0.311051	0.224339
AT1G30520	-1.97052	1.36667e-05	0.0929132	0.0948677
AT1G30540	-1.20933	0.00301276	-0.20417	0.0547358
AT1G30570	-1.58558	0.00083546	0.0806163	0.484064
AT1G30600	-1.14722	0.00379038	0.818273	0.00238019
AT1G30650	-1.58769	0.000240995	-0.542768	0.0287644
AT1G30700	-1.06162	0.00675042	0.159123	0.245213
AT1G30720	-2.51099	0.000152587	-1.2196	0.00576779
AT1G30730	-2.1276	0.000313982	-0.924103	0.0209367
AT1G30750	-3.41435	0.000553339	-0.939579	0.0285856
AT1G30820	-2.41757	3.25352e-05	-0.425677	0.0127451
AT1G30825	-1.59732	0.000416612	-0.406391	0.0413692
AT1G30840	-0.985731	0.00111269	-0.0284112	0.806981
AT1G30900	-1.64297	1.09381e-05	-0.223	0.260891
AT1G30910	-1.35307	0.00801285	0.0994964	0.0672515
AT1G30990	-2.29903	0.00735929	-0.717543	0.101398
AT1G31050	-2.36707	0.00120851	-0.164007	0.265096
AT1G31060	-1.82749	0.000213422	-0.0821679	0.753756
AT1G31190	-1.2715	0.00273151	0.339363	0.00449179
AT1G31200	-1.05652	0.00015039	0.670889	0.00259153
AT1G31230	-0.998585	0.00102996	0.38207	0.0087718
AT1G31310	-0.984842	0.000742828	-0.457944	0.0304576
AT1G31350	-2.37595	1.46436e-05	-0.442229	0.0170013
AT1G31440	-0.974835	0.000130017	-0.254266	0.0187165
AT1G31650	-2.2437	0.000322515	-0.125902	0.206617
AT1G31770	-1.68983	0.00332201	0.515204	0.0237573
AT1G31830	-1.30507	0.00150563	-0.199339	0.0759722
AT1G31885	-2.23155	0.00176943	-0.0180195	0.905714
AT1G31920	-1.38057	3.97029e-05	0.583373	0.0015892
AT1G31950	-1.89554	0.00141575	-0.377973	0.327525
AT1G32090	-0.986176	0.00153294	-0.0363442	0.225395
AT1G32100	-2.15288	2.7623e-05	-0.0312426	0.714356
AT1G32170	-0.969076	0.00435036	-0.769976	0.000159011
AT1G32190	-2.1837	0.000216771	-0.253723	0.063678
AT1G32200	-1.18243	0.000141888	0.219065	0.00351583
AT1G32240	-1.15685	0.000397173	0.0603362	0.500287
AT1G32415	-1.32158	0.00038899	0.177215	0.00124007
AT1G32450	-3.40448	3.09336e-06	-0.501055	0.00096524
AT1G32460	-1.65174	0.00751748	-0.513323	0.00844283
AT1G32540	-3.11922	0.000363729	0.158839	0.548242
AT1G32690	-1.2311	0.0020403	-0.192216	0.31274
AT1G33030	-1.05333	0.00114356	0.0400969	0.883254
AT1G33110	-1.35043	3.35365e-05	-0.175641	0.01395
AT1G33240	-2.66711	4.86119e-05	-0.537344	0.00471777
AT1G33440	-1.31975	0.00516433	0.349851	0.0383724
AT1G33470	-1.22114	6.31575e-05	-0.0584556	0.606761
AT1G33475	-1.41757	0.00106314	0.305907	0.101249
AT1G33600	-1.73203	0.000545671	0.324112	0.188068
AT1G33700	-2.20427	0.000163286	-0.0739883	0.637791
AT1G33750	-2.266	0.000184975	-0.167996	0.585181
AT1G33800	-2.65454	0.000965283	-0.465603	0.0302022
AT1G33960	-1.59082	0.00263194	0.787303	0.0123729
AT1G33990	-0.995436	0.00784865	-0.0874187	0.0957326
AT1G34010	-1.78114	5.00506e-05	-0.103688	0.0331226
AT1G34040	-1.04571	0.000969046	-0.195428	0.307832
AT1G34200	-1.07819	0.00336235	-0.30524	0.0142027
AT1G34210	-2.17636	1.01426e-07	0.236156	0.0512691
AT1G34245	-2.34733	0.000912461	0.311878	0.0559584
AT1G34510	-3.39575	1.12156e-05	-0.477486	0.336958
AT1G34640	-2.38062	9.37371e-05	0.709609	0.000399244
AT1G34750	-1.98362	1.0799e-07	0.0109115	0.941794
AT1G35220	-1.01615	0.000120005	-0.121889	0.118873
AT1G35250	-3.00397	0.00149142	0.512774	0.0608448
AT1G35260	-3.34391	9.15087e-05	0.335331	0.0402637
AT1G35430	-1.06826	0.000101214	-0.033342	0.392194
AT1G35560	-2.26405	0.000427603	0.448376	0.0106023
AT1G35580	-1.60516	3.4068e-05	-0.397569	0.00124903
AT1G35780	-1.14755	8.8544e-05	0.106691	0.0536621
AT1G35910	-1.06378	0.000778122	0.975951	0.000923492
AT1G36060	-1.07172	0.00110056	-0.210122	0.15065
AT1G36160	-1.50412	0.000291868	-0.0932248	0.358362
AT1G37130	-1.97472	0.000169021	-0.0351375	0.755425
AT1G42540	-1.06048	1.03982e-06	0.23451	0.0339917
AT1G43650	-2.00787	0.00216486	0.126857	0.403951
AT1G43800	-2.89338	0.000364154	-0.286813	0.546422
AT1G44000	-1.99447	4.44049e-05	0.288232	0.00818124
AT1G44050	-1.08054	0.000211205	-0.438357	0.0222652
AT1G44100	-1.85402	0.00114545	0.264571	0.00138273
AT1G44110	-3.28181	0.00011661	0.994871	0.00303786
AT1G44446	-1.13712	0.000614868	1.60894	0.00105747
AT1G44608	-1.75669	0.000298534	-0.554064	0.024781
AT1G44750	-1.22447	0.000194386	-0.0235379	0.749566
AT1G44760	-3.24437	3.57611e-07	0.211282	0.0876742
AT1G44800	-1.62713	0.000425555	-0.0291356	0.725288
AT1G44835	-1.05949	0.00787003	0.239735	0.0143616
AT1G44900	-1.79273	0.00241504	1.17052	3.22951e-05
AT1G44970	-1.74438	6.9977e-05	0.0831716	0.712316
AT1G45010	-1.38006	0.0039426	1.0471	0.000712356
AT1G45130	-1.17516	0.00156934	0.260343	0.274043
AT1G45145	-0.970619	0.000984801	-0.485033	0.0212538
AT1G45249	-2.34715	0.000118888	0.289134	0.00790397
AT1G46264	-1.10539	0.000472297	0.14719	0.172184
AT1G47210	-2.15376	0.00270567	1.02445	0.0141729
AT1G47400	-2.70281	0.00107965	3.61678	0.00353217
AT1G47530	-1.26766	0.00012456	-0.116152	0.0526942
AT1G47590	-2.20036	7.60127e-05	-0.413373	0.113374
AT1G47600	-4.46225	6.00937e-05	-2.27937	0.0133742
AT1G47670	-1.70913	0.000660426	0.0859614	0.235189
AT1G47740	-1.84562	0.000485374	-0.161069	0.0771764
AT1G47840	-2.31355	4.23648e-05	0.178018	0.393382
AT1G47900	-1.27326	0.000324784	0.26206	0.0371341
AT1G48480	-2.57704	6.50918e-06	-0.161902	0.298493
AT1G48620	-1.82235	2.71962e-05	-0.384767	3.79474e-05
AT1G48670	-1.56206	0.000259956	0.140787	0.38183
AT1G48880	-0.969626	0.00197835	0.267376	2.74127e-06
AT1G48930	-2.14602	0.00152901	-0.820464	0.053512
AT1G49010	-1.71886	0.000613476	-0.187952	0.293023
AT1G49040	-0.972426	0.00395191	0.108502	0.167093
AT1G49430	-2.9392	0.000225317	0.471888	0.0401266
AT1G49470	-1.82842	0.000409753	0.237377	0.00930503
AT1G49500	-2.06598	1.04067e-05	-0.193738	0.00571862
AT1G49580	-1.83519	0.000152216	-0.332419	0.0289736
AT1G49660	-0.987902	0.000355495	-0.124625	0.0888514
AT1G49670	-2.11772	9.44592e-05	0.27355	0.000625997
AT1G49730	-2.90291	1.23846e-05	0.0598382	0.321313
AT1G49780	-1.64482	0.00026111	0.299358	0.0257366
AT1G49860	-2.18158	0.00206801	1.30395	0.0384264
AT1G50020	-1.75794	4.24941e-05	-0.154822	0.102419
AT1G50190	-1.06853	0.00913184	-0.050073	0.404345
AT1G50280	-1.42651	0.000134334	-0.0899983	0.391254
AT1G50490	-1.3886	0.000116767	0.647166	0.00180775
AT1G50580	-1.65271	0.00117438	-0.377533	0.0770591
AT1G50940	-2.02594	1.09613e-05	-0.0279767	0.788951
AT1G51270	-1.449	0.000172828	0.136055	0.366069
AT1G51470	-5.1981	1.90322e-05	-2.37243	0.0095754
AT1G51500	-2.14125	5.23956e-05	0.234486	0.00414512
AT1G51560	-1.05846	0.00149277	0.190991	0.0707863
AT1G51570	-1.95499	0.000172232	-0.0565307	0.445094
AT1G51590	-1.258	0.000255757	0.222746	0.00667959
AT1G51680	-3.056	7.29031e-07	0.342626	0.00298575
AT1G51790	-1.57586	0.000707817	-0.149141	0.361041
AT1G51800	-1.24235	0.00350421	-0.433572	0.0362518
AT1G51805	-3.03696	7.62588e-06	0.0738389	0.453101
AT1G51820	-1.57342	6.69906e-05	-0.393716	0.0668053
AT1G51830	-2.97033	3.29092e-06	-1.19394	0.0144507
AT1G51840	-1.62126	0.00159384	-1.21895	0.00354969
AT1G51850	-2.56975	8.53899e-06	-0.589494	0.0656552
AT1G51860	-2.14471	0.00026344	-0.374557	0.174817
AT1G51890	-1.11582	0.000551109	-0.170802	0.504442
AT1G51990	-0.958554	0.00248398	0.431873	0.0414636
AT1G52060	-4.33215	2.00725e-05	-3.01674	0.00606214
AT1G52070	-3.87846	0.000185536	-3.57911	0.00165335
AT1G52100	-4.65579	7.84187e-05	0.663399	0.028539
AT1G52140	-2.32724	0.000841986	-0.304837	0.00107107
AT1G52150	-1.02269	0.00274864	0.340268	0.00563395
AT1G52155	-1.49756	0.000271572	-0.00429566	0.93763
AT1G52190	-3.38777	1.1629e-05	0.387116	0.0606869
AT1G52200	-2.60559	7.4632e-05	-0.652743	0.00665543
AT1G52250	-1.80405	0.000559375	-0.644512	0.0111903
AT1G52310	-1.55079	0.000428092	0.0317415	0.43174
AT1G52670	-1.01273	0.00762912	-0.13309	0.0549231
AT1G52700	-1.73954	0.000694162	0.807621	0.0186561
AT1G52750	-2.10033	2.27609e-05	-0.421902	0.0250436
AT1G52770	-1.11653	0.000796848	0.300438	0.190972
AT1G52780	-1.69982	5.54361e-07	0.145497	0.267131
AT1G53035	-1.91385	0.00149484	0.208757	0.0599681
AT1G53040	-1.85657	0.00109465	0.731148	0.000418157
AT1G53050	-0.952356	0.00486979	0.11004	0.261226
AT1G53090	-1.09214	0.0028795	0.0881599	0.47364
AT1G53140	-1.87128	9.87782e-05	0.718812	0.00122007
AT1G53170	-1.58252	0.00220549	0.125971	0.538824
AT1G53290	-2.2676	0.000542217	0.0944318	0.297301
AT1G53310	-1.04754	0.000136117	0.370326	0.0132994
AT1G53350	-1.43669	1.2275e-05	0.383615	0.035865
AT1G53380	-0.990587	0.000560643	-0.114316	0.260798
AT1G53390	-2.20126	8.19866e-06	0.218524	0.0028838
AT1G53430	-1.00831	0.000504711	-0.376341	0.0317457
AT1G53440	-1.88427	3.31214e-05	-0.252746	0.0807282
AT1G53450	-0.985964	0.000989177	-0.0198129	0.631447
AT1G53510	-2.10089	1.5872e-05	0.067811	0.237805
AT1G53660	-1.30763	0.00221784	-0.277379	0.230853
AT1G53785	-0.950411	0.000183182	-0.745736	0.00350788
AT1G53920	-1.10437	0.00193384	0.26259	0.0280291
AT1G54000	-3.08231	8.54754e-06	0.571104	0.0417033
AT1G54010	-3.07596	8.93984e-06	1.12555	0.0011654
AT1G54120	-2.63913	0.000144258	-0.318294	0.0470466
AT1G54370	-0.978861	0.00624016	-0.253127	0.0182107
AT1G54385	-2.93886	6.3119e-06	1.15204	0.000292274
AT1G54450	-2.06915	0.0003364	0.0462758	0.392566
AT1G54460	-1.28295	0.000100367	0.0714705	0.376221
AT1G54540	-2.16657	0.000170597	-0.0819697	0.787747
AT1G54610	-1.20241	0.0013785	0.00318622	0.954202
AT1G54730	-1.57724	0.00424928	-0.00418782	0.974466
AT1G54740	-1.50254	0.000434873	-0.691745	0.000111421
AT1G54820	-3.29653	0.00017794	0.50485	0.0339128
AT1G54890	-2.54763	0.00214559	-0.80006	0.0106437
AT1G54970	-4.04714	2.30428e-05	-1.31737	0.0290395
AT1G55090	-0.981286	0.00365834	-0.368279	0.00726467
AT1G55110	-3.39953	1.05336e-06	-0.590361	0.00132647
AT1G55120	-1.78363	5.1085e-05	0.187343	0.0596624
AT1G55200	-1.68847	0.000806678	1.12939	0.000303224
AT1G55240	-1.02322	0.00239882	-0.884902	0.0135307
AT1G55270	-1.42066	0.000404329	-0.139035	0.104921
AT1G55360	-1.4446	8.12324e-05	0.450162	0.00386489
AT1G55380	-1.7046	0.0015938	0.0943426	0.578527
AT1G55450	-3.1796	9.3613e-06	0.0917056	0.284074
AT1G55690	-1.7447	5.71071e-05	0.432932	0.00223001
AT1G55760	-1.74744	0.000178945	0.336964	0.000885269
AT1G55810	-1.72875	0.00395445	-0.797842	0.000981188
AT1G55850	-1.62663	0.000157224	0.150139	0.0299873
AT1G56010	-1.65726	6.66995e-06	-0.846114	0.000806707
AT1G56020	-1.09332	0.00747728	-0.140202	0.130149
AT1G56150	-1.52996	0.00642405	0.443747	0.124123
AT1G56210	-1.56931	0.000270536	-0.402633	0.0063935
AT1G56230	-2.34153	0.000830773	0.0344916	0.597752
AT1G56260	-1.01992	0.0066353	0.381972	0.0575393
AT1G56430	-3.01115	9.47656e-05	2.51344	0.00161396
AT1G56550	-1.46671	0.00115329	-0.449461	0.104694
AT1G56630	-1.9483	0.00100834	-0.869185	0.00557512
AT1G56680	-2.03639	0.00034859	0.831715	0.0336215
AT1G56700	-1.8043	0.000218241	-0.248095	0.0024829
AT1G56720	-2.91803	0.0001291	0.407173	0.00414975
AT1G57590	-1.02777	0.000575618	-0.459274	0.0540751
AT1G57610	-1.46814	0.000825681	0.384833	0.000787934
AT1G57790	-2.23378	4.63322e-05	0.044199	0.438925
AT1G57870	-1.32322	7.63664e-05	0.201202	0.0394678
AT1G58110	-1.40185	9.85787e-05	-0.0672619	0.0372221
AT1G58180	-1.38824	8.12336e-05	-0.445148	0.0233228
AT1G58270	-2.50559	0.000327908	0.700245	0.0356062
AT1G58320	-1.36531	0.0035151	-1.11138	0.00508135
AT1G58350	-2.17017	5.70007e-06	0.162461	0.00113294
AT1G58370	-1.62301	2.33397e-05	0.0452365	0.547373
AT1G59540	-1.87404	0.000648819	0.78254	6.39795e-05
AT1G59650	-0.997805	0.00296663	-0.144078	0.00414673
AT1G59730	-2.03977	0.00340718	0.405289	0.0461212
AT1G59780	-1.14308	0.0010621	0.0757675	0.482129
AT1G59870	-2.16022	5.17846e-06	-0.0848616	0.344136
AT1G59940	-2.08983	0.000546495	-0.174037	0.225137
AT1G59960	-1.39653	3.52232e-05	0.0700862	0.474061
AT1G60010	-2.02005	4.16903e-05	-0.244504	0.18016
AT1G60050	-1.41299	0.000599587	0.0777541	0.828174
AT1G60070	-2.08304	1.07214e-05	0.303537	0.00386221
AT1G60095	-1.53872	5.3209e-05	-0.160669	0.429011
AT1G60140	-1.46822	0.000345051	-0.39469	0.0365146
AT1G60160	-2.55237	3.31871e-05	0.0932065	0.195349
AT1G60390	-1.79112	0.000808199	0.278853	0.0871492
AT1G60590	-2.65986	1.64452e-05	0.816229	0.00300123
AT1G60600	-1.67429	7.46411e-05	0.78159	5.46756e-05
AT1G60630	-1.61195	1.89082e-06	0.217484	0.105479
AT1G60660	-3.07226	6.96841e-05	0.484737	0.000190439
AT1G60890	-1.04035	0.000943188	0.380701	0.00253294
AT1G61170	-1.56106	0.00449861	-0.0864074	0.464797
AT1G61190	-2.06323	0.000187461	0.021055	0.740476
AT1G61300	-0.980987	0.00163507	-0.107467	0.367805
AT1G61310	-1.41892	0.000108818	0.0141059	0.892543
AT1G61350	-0.954172	0.000825678	0.133366	0.0732925
AT1G61360	-1.60885	0.00076887	0.152231	0.183436
AT1G61380	-2.00561	0.000215096	0.680749	0.00359611
AT1G61590	-2.09138	0.000162755	-0.829207	0.00972242
AT1G61740	-1.79462	9.45598e-05	-0.151515	0.0299035
AT1G61795	-3.91502	1.96301e-05	-0.425243	0.0431226
AT1G62030	-1.44592	0.00224456	0.156414	0.241238
AT1G62045	-2.79487	4.22477e-05	-0.270228	0.083039
AT1G62050	-1.10464	3.44101e-06	-0.0327018	0.690287
AT1G62200	-3.02856	1.11023e-06	0.103587	0.246502
AT1G62250	-1.16976	0.00242887	0.22206	0.0119217
AT1G62280	-1.34741	0.00694104	-0.177167	0.278949
AT1G62300	-2.26582	0.000763831	-0.154564	0.200531
AT1G62370	-1.29812	0.00266657	-0.619881	0.010007
AT1G62422	-2.09971	3.22183e-06	-0.48413	0.00205056
AT1G62480	-2.51329	0.00128611	-0.763743	0.00238684
AT1G62520	-1.86225	0.000124349	-0.234613	0.189807
AT1G62610	-1.92978	1.82553e-05	0.289818	0.000473417
AT1G62630	-1.26819	0.000269088	-0.126622	0.172777
AT1G62640	-1.40469	0.000462068	-0.185712	0.0197132
AT1G62670	-1.17188	0.00385713	0.0539878	0.477098
AT1G62800	-2.06467	1.54672e-05	0.496433	0.0441667
AT1G62810	-2.18654	0.000119967	0.130588	0.315196
AT1G62870	-1.04284	0.0031551	0.180302	0.225954
AT1G62960	-1.5908	0.000483955	-0.0480543	0.179321
AT1G62975	-2.06919	0.00621549	-0.156921	0.540944
AT1G62980	-2.51376	9.6204e-05	-0.636631	0.11005
AT1G62990	-1.00449	0.000110144	-0.308255	0.0373864
AT1G63100	-2.20669	2.14995e-05	1.03197	0.000210024
AT1G63260	-1.96988	0.000379246	-0.40463	0.00100795
AT1G63300	-1.23165	0.00175018	0.249837	0.00811787
AT1G63310	-1.29367	0.00169985	0.284518	0.0142977
AT1G63360	-1.37107	0.00114465	-0.0901536	0.133553
AT1G63380	-1.65245	0.00197185	0.186372	0.192193
AT1G63410	-1.05313	0.000848026	-0.441222	0.077318
AT1G63420	-2.56589	4.11437e-06	0.0873138	0.514258
AT1G63450	-1.46601	0.00044815	-0.597872	0.0691526
AT1G63470	-1.76293	0.000100349	0.318473	0.0316933
AT1G63480	-1.33123	2.8959e-05	0.26081	0.0459689
AT1G63650	-1.04813	0.0038323	0.249105	0.009219
AT1G63670	-2.07119	0.000126081	0.290406	0.000327504
AT1G63800	-1.06671	0.000695627	-0.485456	0.000868397
AT1G63850	-1.45273	0.000208277	-0.0655399	0.388273
AT1G64060	-1.01391	0.00216807	-0.0858614	0.294829
AT1G64080	-0.975528	0.00132941	0.208859	0.151188
AT1G64390	-2.36503	1.63935e-05	1.37519	0.00610467
AT1G64400	-2.19552	0.000132613	0.5952	0.0117362
AT1G64405	-2.26998	0.00332288	0.599202	0.0267779
AT1G64450	-2.67855	7.25472e-05	0.475882	0.000380646
AT1G64480	-1.94556	0.000325509	-0.632434	0.0799063
AT1G64500	-1.97317	0.00105732	-0.0721841	0.631317
AT1G64590	-1.25139	0.00215207	-2.00608	7.38796e-05
AT1G64620	-1.0578	0.00138792	-0.0246224	0.853704
AT1G64650	-1.02538	0.000708367	0.267164	0.0434776
AT1G64670	-1.20731	0.000916688	0.599102	0.0172995
AT1G64690	-0.993124	0.00100988	0.0450112	0.725987
AT1G64710	-1.91873	0.00512278	0.0303659	0.798276
AT1G64780	-1.16396	0.00230179	0.441825	0.0310243
AT1G64790	-1.32154	0.00142827	0.445709	0.00291651
AT1G64860	-1.0752	0.00255522	0.144577	0.471582
AT1G64920	-2.20992	7.51987e-05	-0.378083	0.216619
AT1G65010	-2.17107	0.000146147	0.154037	0.211951
AT1G65060	-1.86127	7.16407e-05	0.566286	0.0474146
AT1G65180	-1.82728	0.000281787	0.189965	0.0156875
AT1G65295	-2.75609	0.00199161	-0.0831341	0.233665
AT1G65390	-1.77866	2.38226e-05	0.283116	0.193758
AT1G65420	-2.13099	1.00544e-06	0.0578465	0.158425
AT1G65450	-1.09464	0.000244089	0.0030597	0.97903
AT1G65470	-2.81374	1.81787e-07	0.996426	1.12988e-05
AT1G65540	-1.88506	0.000350231	0.244288	0.0122477
AT1G65570	-1.15882	0.00142566	-2.03045	0.000359638
AT1G65590	-3.1166	0.000241336	0.195133	0.0512459
AT1G65610	-1.26821	0.00588346	-0.505474	0.134239
AT1G65690	-1.04925	0.00274736	-0.188486	0.313193
AT1G65710	-2.61862	0.000155832	0.939713	0.00261523
AT1G65730	-1.12983	2.22879e-05	-0.535609	0.0189239
AT1G65845	-2.13029	3.90527e-05	-0.322869	0.0126784
AT1G65860	-2.28702	0.000192073	2.51955	0.000388322
AT1G65900	-1.64627	0.000361245	0.954726	0.000383399
AT1G65920	-1.40107	0.000435366	0.145446	0.211392
AT1G66130	-1.40768	0.00252402	0.0455198	0.647795
AT1G66140	-2.97741	0.000282825	-0.134493	0.22742
AT1G66190	-1.87988	0.00388943	-0.0359066	0.696639
AT1G66200	-1.01844	1.56341e-06	0.257157	0.0324569
AT1G66230	-1.98443	0.000565195	0.142859	0.208109
AT1G66250	-2.22013	0.000124475	0.74115	0.000969326
AT1G66270	-2.22201	0.000428585	0.110154	0.378262
AT1G66280	-2.8489	2.27968e-05	0.338184	0.0212275
AT1G66350	-1.49889	6.09013e-05	0.243761	0.180681
AT1G66450	-1.66441	4.66376e-05	-0.302391	0.135281
AT1G66460	-1.04878	0.000157933	-0.114759	0.483808
AT1G66480	-1.45346	3.87881e-05	0.0519562	0.578169
AT1G66530	-1.41798	6.57087e-05	0.251539	0.00116806
AT1G66620	-1.08497	0.000419331	0.919205	0.00386754
AT1G66760	-1.28676	3.65297e-05	-0.408296	0.0552187
AT1G66800	-3.55539	0.000111764	0.351056	0.0478948
AT1G66840	-2.33313	0.000314365	0.20264	0.0154935
AT1G66890	-1.25984	0.000583874	-0.20828	0.0925744
AT1G66920	-1.32264	0.000100979	1.43378	0.00544725
AT1G66940	-3.97835	0.000100771	0.0600908	0.684635
AT1G66970	-1.41179	5.54756e-05	0.664772	0.000786107
AT1G66980	-2.57996	8.17719e-06	0.665832	0.000327385
AT1G66990	-1.4747	0.00818036	0.635004	0.000275995
AT1G67030	-2.35026	5.61036e-06	-0.287511	0.0372047
AT1G67040	-2.18861	3.53217e-05	0.398857	0.0130087
AT1G67050	-2.25414	0.000114623	0.271341	0.0345199
AT1G67070	-1.2873	0.000304765	-1.08403	0.00997489
AT1G67110	-1.07449	0.00167615	-0.186613	0.580638
AT1G67150	-1.77863	0.000640901	-0.539382	0.041413
AT1G67195	-2.08619	0.00223681	0.0957259	0.351603
AT1G67400	-2.00082	0.000232454	0.161049	0.15011
AT1G67480	-1.87195	2.51138e-05	-0.298018	0.0565382
AT1G67550	-1.0987	0.0016488	0.223181	0.0329715
AT1G67590	-1.76153	0.00170673	0.317227	0.0311248
AT1G67630	-1.94766	2.48582e-06	0.82868	0.000391022
AT1G67830	-1.95136	1.96206e-05	0.678207	0.000243598
AT1G67900	-1.38083	0.00662299	-0.605637	0.0291099
AT1G67910	-2.23183	2.94801e-05	-0.0250533	0.839574
AT1G68000	-1.91981	0.000101274	-0.249023	0.0239468
AT1G68060	-1.99759	2.42739e-05	0.164815	0.00931207
AT1G68070	-1.09309	0.000185182	-0.218158	0.0168024
AT1G68080	-1.17999	0.00599399	0.0201443	0.876138
AT1G68100	-1.49453	0.000322537	-0.102797	0.476712
AT1G68130	-1.20622	0.00378297	0.424885	0.0128629
AT1G68190	-1.31393	0.000410202	-0.198172	0.0573994
AT1G68330	-1.3546	0.00146393	-0.0745029	0.192789
AT1G68400	-2.16445	0.000485668	-0.508039	0.017354
AT1G68440	-2.62598	0.000136393	-0.627957	0.00365544
AT1G68520	-2.53131	7.77275e-07	0.0650387	0.220687
AT1G68530	-1.49337	2.25366e-06	0.184245	0.180195
AT1G68640	-1.00424	0.000333386	-0.0430889	0.61487
AT1G68680	-1.40558	0.00626963	0.0705423	0.597576
AT1G68710	-1.03973	0.00823686	-0.0796138	0.478773
AT1G68740	-1.01391	0.00940957	0.457285	0.014954
AT1G68780	-2.37225	6.44429e-05	0.737222	0.00134545
AT1G68810	-1.07354	0.00599713	-0.29385	0.0103945
AT1G68850	-2.52102	0.000145657	-0.318132	0.220308
AT1G68880	-1.51793	0.00408282	-0.081573	0.667544
AT1G68910	-1.56054	5.24758e-05	-0.467084	0.00194019
AT1G68940	-0.95042	0.00288614	0.332223	0.0222605
AT1G69040	-3.29972	1.16009e-05	0.0613016	0.679008
AT1G69160	-1.82541	0.0018001	-0.312309	0.060701
AT1G69240	-1.54831	0.00199538	-0.551964	0.0655406
AT1G69310	-2.32639	4.9876e-06	0.0940359	0.203827
AT1G69330	-1.2732	0.00528033	0.189958	0.0669043
AT1G69420	-2.39283	5.13886e-05	-0.13289	0.164095
AT1G69440	-1.85011	5.89104e-05	0.360963	0.0165245
AT1G69530	-3.71942	1.87441e-05	1.40843	0.0154136
AT1G69545	-1.35302	0.000266465	0.630302	0.000135712
AT1G69570	-1.12119	0.000632347	0.0114044	0.904551
AT1G69670	-0.990368	0.00496363	-0.0790218	0.331859
AT1G69690	-1.29399	6.18308e-05	0.100675	0.491341
AT1G69700	-2.55612	0.00623252	0.0397544	0.790972
AT1G69730	-0.957911	0.00010069	1.07509	0.000535648
AT1G69760	-1.99844	0.000359182	0.120796	0.508512
AT1G69770	-2.10774	3.03223e-06	0.944563	0.00179042
AT1G69780	-2.35842	0.00167923	0.166512	0.492977
AT1G69810	-2.04063	3.00313e-06	-0.400484	0.113371
AT1G69850	-2.25482	6.00689e-05	-0.347398	0.037684
AT1G69870	-1.673	0.000152079	0.609314	0.00575845
AT1G69960	-0.954884	0.000180453	-0.027903	0.571441
AT1G70100	-1.90557	0.00235643	-0.696924	0.000299003
AT1G70210	-2.10002	0.000498374	-0.28602	0.110342
AT1G70230	-1.21757	0.00686508	0.246729	0.0730842
AT1G70250	-1.43659	0.00012217	0.892282	0.00632639
AT1G70340	-1.01368	0.00171861	0.434013	0.00258844
AT1G70410	-1.12026	6.96225e-05	-0.059498	0.0773895
AT1G70430	-1.52623	0.00114812	1.4524	0.000573226
AT1G70470	-1.5551	0.00550065	0.523782	0.0101513
AT1G70520	-2.12277	3.23714e-05	0.168206	0.0525834
AT1G70530	-1.86295	8.80266e-05	0.144114	0.0350711
AT1G70550	-2.39246	0.000191684	0.0440327	0.65
AT1G70560	-3.03127	1.47119e-05	0.40014	0.0740639
AT1G70710	-1.57028	0.0002094	0.0209682	0.623414
AT1G70830	-0.986653	0.00118996	0.8371	0.000734791
AT1G70850	-1.34792	3.98018e-05	-0.338431	0.00571612
AT1G70895	-2.39669	0.000117072	-0.140248	0.432439
AT1G70985	-1.33036	0.00156529	-0.043336	0.789469
AT1G71010	-1.22734	0.000223233	-0.03779	0.381995
AT1G71015	-1.38651	0.000774643	-0.247991	0.278121
AT1G71030	-2.4716	0.000549784	-1.39043	0.000684641
AT1G71050	-1.29618	0.000268475	0.383717	0.0410688
AT1G71060	-1.77696	9.24812e-05	0.289679	0.0254137
AT1G71070	-1.18733	0.00289054	0.363555	0.00753073
AT1G71190	-1.27688	5.86872e-05	-0.226746	0.025641
AT1G71440	-1.16153	0.000314656	0.0688607	0.273202
AT1G71740	-1.99092	0.00217999	-0.3936	0.300031
AT1G71750	-1.11968	0.00103844	0.0905375	0.286945
AT1G71830	-1.38445	0.000125927	0.371561	0.000835012
AT1G71870	-1.31768	0.00130426	0.186019	0.164907
AT1G71880	-3.52689	1.90782e-07	0.410212	0.000928635
AT1G71890	-1.62796	0.00193046	0.617972	0.000800675
AT1G71900	-1.03242	0.0015637	0.0121354	0.868586
AT1G71930	-1.09531	0.000735202	0.181269	0.0515212
AT1G71970	-3.64963	6.72178e-05	-0.138315	0.195811
AT1G72030	-1.07774	1.26486e-06	0.26187	0.121321
AT1G72190	-1.58612	8.76193e-05	0.260482	0.00651511
AT1G72200	-1.40083	0.000612988	-0.439908	0.124667
AT1G72220	-1.17733	0.00149784	-0.0681133	0.766789
AT1G72230	-2.26538	5.00469e-05	-0.352505	0.14422
AT1G72300	-1.09493	0.00314291	-0.127417	0.160395
AT1G72310	-1.77005	0.000407321	0.113668	0.179316
AT1G72410	-1.01082	0.00216214	-0.392644	0.00446445
AT1G72610	-1.26336	7.06974e-05	-0.034066	0.388639
AT1G72670	-1.45601	0.000121754	0.774427	0.00048523
AT1G72730	-1.12064	1.23231e-05	0.518664	0.0463051
AT1G72770	-1.69267	6.39359e-05	-0.224372	0.235576
AT1G72910	-1.45995	0.00411948	1.20347	0.00320998
AT1G72930	-3.54479	0.00584138	1.43298	0.00377849
AT1G72940	-1.4088	0.00109396	1.16792	0.00170449
AT1G72970	-1.94912	0.00202217	0.716551	0.00296246
AT1G73100	-1.78168	0.000354848	0.0989539	0.0621175
AT1G73110	-1.31424	0.000325635	0.309123	0.00666572
AT1G73260	-1.20061	5.95134e-06	-0.117371	0.270261
AT1G73270	-1.34325	0.000927499	-0.204077	0.201915
AT1G73280	-2.17706	0.000664333	-0.594559	0.0119406
AT1G73290	-1.07412	0.00292805	-0.639868	0.0895573
AT1G73300	-2.26821	0.00783197	-0.995448	0.0232101
AT1G73330	-2.00129	0.000545278	0.154353	0.168326
AT1G73370	-0.962215	0.000235617	0.368975	0.004805
AT1G73580	-0.991168	0.00948875	-0.78536	0.0288163
AT1G73600	-1.64857	0.000282121	1.55076	0.0132883
AT1G73620	-1.36886	0.00179344	0.891538	0.00226464
AT1G73640	-1.90639	0.000214116	0.33561	0.000821092
AT1G73660	-2.56753	1.8696e-05	-0.194308	0.0588724
AT1G73670	-1.08067	0.000681047	0.0966972	0.0767518
AT1G73720	-1.04006	0.00851663	-0.39532	0.00717723
AT1G73730	-1.11817	0.000680074	-0.036605	0.532441
AT1G73760	-1.44597	0.000264004	-0.156188	0.0467098
AT1G74030	-1.64381	2.00341e-05	0.837853	0.00694441
AT1G74458	-1.88125	0.000718331	-0.334668	0.0149047
AT1G74460	-2.33292	0.000330553	-0.763381	0.103854
AT1G74500	-3.12323	0.000537476	-0.377687	0.114799
AT1G74600	-1.1711	0.00125461	0.405097	0.0128625
AT1G74670	-5.43178	0.00162492	0.494119	0.0460392
AT1G74680	-2.04982	0.000773034	0.0127136	0.878887
AT1G74690	-1.14476	3.97897e-05	0.245205	0.0351685
AT1G74710	-1.51214	0.000527482	0.371044	0.000290885
AT1G74760	-1.04588	0.000553956	0.697757	0.238159
AT1G74790	-1.79603	7.56059e-05	-0.125431	0.129011
AT1G74890	-1.93971	0.00410916	1.26867	0.0278517
AT1G75020	-1.71925	9.98151e-05	0.0137582	0.864896
AT1G75080	-1.36455	0.00098194	-0.573741	0.00656807
AT1G75090	-1.79852	0.000907981	0.465432	0.117759
AT1G75100	-2.87364	0.000393213	0.477568	0.0257278
AT1G75110	-1.69335	0.000731315	0.192279	0.129359
AT1G75130	-0.991351	0.001681	0.0717771	0.172458
AT1G75140	-1.21137	0.00282285	0.169348	0.00800853
AT1G75150	-1.2663	0.000294215	0.890866	0.00342872
AT1G75180	-2.34599	2.2611e-05	-0.0490484	0.635376
AT1G75240	-1.52405	0.0012777	-0.624683	0.00204142
AT1G75500	-2.55924	0.000136867	0.195494	0.0594684
AT1G75540	-1.26459	0.000181524	-0.367904	0.00124433
AT1G75580	-2.21834	0.00394062	0.836476	0.00279739
AT1G75590	-0.987851	0.00641371	0.731347	0.0147013
AT1G75640	-1.35642	0.00335556	0.572213	0.00384791
AT1G75710	-1.60231	0.00336062	-0.0813973	0.492228
AT1G75730	-1.42203	2.44172e-05	-0.232691	0.130938
AT1G75800	-1.88041	0.00290472	-0.521871	0.00208383
AT1G75820	-1.16486	0.000217462	-0.19631	0.138987
AT1G75880	-2.26862	0.00107614	0.651008	0.00490673
AT1G76110	-1.45398	0.000164478	0.0913702	0.453351
AT1G76240	-1.95144	0.000692008	-0.496627	0.0732038
AT1G76310	-2.47066	5.98114e-05	1.05482	0.00131913
AT1G76340	-1.16363	0.00461374	0.0620603	0.539688
AT1G76360	-1.58531	4.13813e-05	0.108664	0.232554
AT1G76460	-1.13297	0.000522724	-0.615056	0.000119068
AT1G76520	-2.2888	3.17102e-06	-0.490621	0.00112417
AT1G76540	-1.38117	8.49991e-05	0.693269	0.00498768
AT1G76550	-1.79971	3.69584e-05	0.0318972	0.700512
AT1G76660	-1.40199	0.000419167	0.0640184	0.00614739
AT1G76690	-1.31146	0.00267953	0.254304	0.0903183
AT1G76710	-1.21006	0.000858828	-0.546579	0.00108476
AT1G76880	-1.34948	6.06511e-05	-0.118299	0.0425014
AT1G76890	-2.2176	6.95714e-05	-0.421114	0.00617904
AT1G76952	-1.62987	0.00373267	0.226588	0.0048748
AT1G76990	-2.04888	3.88982e-05	-0.348536	0.00146913
AT1G77020	-1.05803	4.6136e-05	-0.13423	0.0495859
AT1G77210	-2.96218	8.79855e-05	-0.591176	0.0142931
AT1G77330	-2.97097	3.1522e-05	-1.00584	0.00678767
AT1G77450	-1.56837	0.00180228	-0.123378	0.215137
AT1G77520	-1.35834	0.00865501	0.732184	0.037098
AT1G77580	-2.68187	4.96014e-06	0.201552	0.103308
AT1G77620	-1.33786	0.000951618	0.150638	0.0299495
AT1G77690	-3.3143	8.06116e-05	0.286916	0.00978644
AT1G77760	-1.43454	3.97211e-06	-0.18986	0.204268
AT1G77920	-1.73177	0.00232496	0.411963	0.00199369
AT1G77990	-2.18898	3.97191e-05	0.0289848	0.822445
AT1G78090	-1.26619	0.0012587	0.131166	0.249604
AT1G78180	-2.03131	0.000466057	0.162826	0.0877585
AT1G78210	-1.91263	3.55052e-05	0.655379	0.0045068
AT1G78260	-2.00397	0.000676231	-0.811444	0.000423673
AT1G78430	-1.29071	0.00304078	0.621247	0.00915916
AT1G78510	-1.01305	0.00151152	0.289731	0.00167781
AT1G78530	-1.49301	0.000490246	0.436172	0.000976849
AT1G78580	-1.95804	0.00032913	0.361987	0.08321
AT1G78810	-1.46499	0.000185075	0.211355	0.028409
AT1G78850	-1.1269	0.00332629	0.0777537	0.244832
AT1G78860	-1.60593	8.36298e-05	0.142181	0.034041
AT1G78890	-1.03381	0.00186362	0.0310476	0.750495
AT1G78990	-0.983673	0.000435258	-0.909622	0.0400217
AT1G78995	-3.06032	3.64876e-06	0.348367	0.0019645
AT1G79060	-1.73089	0.00106198	-0.433765	0.00553197
AT1G79080	-1.23614	0.000674156	0.155827	0.0462647
AT1G79110	-2.07413	0.000216277	0.291237	0.102041
AT1G79120	-0.974828	0.0063032	0.157935	0.382173
AT1G79360	-2.27411	0.000388454	-1.41439	0.0162532
AT1G79410	-3.80782	9.92475e-07	0.469299	0.00944841
AT1G79420	-1.088	6.74373e-05	0.183197	0.0691042
AT1G79580	-0.961037	0.00437797	-0.393445	0.0367415
AT1G79640	-1.04931	0.000602915	0.0853829	0.308768
AT1G79670	-1.5693	0.000961959	-0.0372234	0.256897
AT1G79690	-1.45777	0.00628351	0.312716	0.0647179
AT1G79700	-3.20992	1.46536e-06	-0.843952	0.00096233
AT1G79710	-0.991839	0.000219651	0.0270486	0.838082
AT1G79720	-2.13192	1.9872e-05	-0.0976471	0.422292
AT1G79740	-1.9455	3.39708e-05	-0.143549	0.12276
AT1G79750	-1.89278	2.02662e-05	-0.112032	0.0512725
AT1G79790	-1.547	0.000222137	0.361285	0.00884707
AT1G80050	-1.69263	8.04914e-05	0.627705	0.00183593
AT1G80080	-2.10002	2.26306e-05	-0.114247	0.225907
AT1G80210	-2.63681	7.64245e-06	-0.135884	0.277918
AT1G80240	-1.12166	0.00100177	-1.47096	0.00537583
AT1G80260	-0.980743	0.000415481	-0.245554	0.00289041
AT1G80280	-3.12232	1.37531e-06	0.298998	0.0234412
AT1G80360	-0.990433	0.000421087	-0.125583	0.255641
AT1G80440	-1.15473	0.00236999	-0.689737	0.00431777
AT1G80490	-3.39119	7.54529e-06	-0.17293	0.0435063
AT1G80530	-1.34977	0.00133991	0.403047	0.00020611
AT1G80640	-1.80861	2.88919e-05	0.185808	0.00718414
AT1G80690	-1.7978	1.81405e-06	0.302786	0.0711543
AT1G80830	-1.48108	0.000874716	0.21757	0.0161391
AT1G80850	-1.13268	0.00535917	0.654544	0.00452543
AT2G01210	-1.46857	0.000503718	0.469837	0.0317624
AT2G01290	-1.21584	4.24937e-05	0.16802	0.0429041
AT2G01420	-1.88066	0.00047656	-0.0505595	0.350532
AT2G01440	-1.1386	0.000165977	-0.0247548	0.663916
AT2G01505	-2.75176	0.000751181	-0.0413902	0.768597
AT2G01510	-1.16632	0.00610674	0.269735	0.0832773
AT2G01520	-0.958846	0.00607323	-0.79165	0.00681661
AT2G01530	-2.14537	0.00294467	-0.793867	0.00166243
AT2G01630	-1.69118	2.1794e-05	0.300333	0.00818042
AT2G01670	-1.76717	0.000245622	0.169614	0.0445347
AT2G01760	-1.92648	3.50573e-05	-0.290871	0.130034
AT2G01830	-2.09315	0.000393189	0.171355	0.436954
AT2G01850	-1.19973	0.00107844	-0.406939	0.00674678
AT2G01900	-1.49983	0.000144759	-0.233563	0.0157821
AT2G01910	-2.10362	7.54426e-05	-0.540461	0.00084904
AT2G01913	-1.86982	0.000595565	0.475699	0.0276936
AT2G01918	-1.83598	0.000218317	-0.0042035	0.982848
AT2G01950	-2.64027	7.58353e-05	0.08554	0.271394
AT2G01990	-1.98365	0.00181961	0.454441	0.0015064
AT2G02040	-1.17332	4.01742e-05	-0.0666558	0.169845
AT2G02070	-2.05903	0.000362313	-0.263722	0.0244754
AT2G02080	-2.09403	3.25609e-06	-0.338903	0.0245446
AT2G02170	-2.38562	7.21529e-05	-0.187216	0.0941564
AT2G02540	-1.30216	0.000114421	0.0338579	0.785085
AT2G02590	-1.35829	0.00115408	0.473883	0.00960048
AT2G02630	-1.77992	9.41823e-05	-0.117106	0.451457
AT2G02780	-2.29889	3.14081e-06	-0.137932	0.0575545
AT2G02790	-1.02228	0.00128701	0.00338025	0.968845
AT2G02820	-1.23682	0.000998213	0.321756	0.0166453
AT2G02930	-1.34291	0.00187667	-0.716264	0.00818039
AT2G02950	-1.87667	0.000205018	-0.258647	0.0547683
AT2G03090	-3.87979	4.67167e-05	1.59721	0.00347902
AT2G03340	-1.89927	0.000281592	-0.157559	0.137856
AT2G03350	-1.38071	0.000591495	0.0144924	0.808393
AT2G03440	-1.08134	0.00603801	0.0238576	0.724774
AT2G03530	-2.0164	0.000648538	0.47599	0.00491102
AT2G03590	-2.03155	5.13457e-05	-0.0119975	0.838704
AT2G03720	-3.3359	0.000307721	-0.873235	0.0583788
AT2G03750	-1.97619	0.000440386	0.0621325	0.534064
AT2G03810	-1.58935	0.0028119	-0.0259871	0.479819
AT2G03890	-0.971278	3.07966e-05	-0.343995	0.00191791
AT2G03980	-2.89785	7.68009e-05	0.326946	0.0744723
AT2G04050	-1.13696	0.00143048	-2.38545	0.00103517
AT2G04160	-2.24093	8.78396e-06	0.654939	0.00438528
AT2G04170	-2.28273	0.000270847	0.4616	0.10248
AT2G04190	-1.04166	0.000365676	-0.191077	0.297289
AT2G04380	-2.40415	1.81696e-05	-0.297805	0.00504156
AT2G04570	-2.1758	0.00135594	0.457883	0.0399796
AT2G04650	-2.6022	5.67408e-06	0.22437	0.163556
AT2G04660	-1.94306	1.04881e-05	0.346351	0.0102265
AT2G04780	-1.72974	0.00576907	0.124195	0.532509
AT2G04842	-1.07786	0.000856519	0.102769	0.125257
AT2G04940	-1.89206	0.000157981	0.0599518	0.0601925
AT2G05160	-3.02075	4.18892e-06	0.0765649	0.423026
AT2G05320	-0.981985	0.00274215	-0.121796	0.0451256
AT2G05540	-1.96828	0.00178232	-0.386212	0.00806988
AT2G05760	-1.37842	0.000278175	0.433976	0.00175546
AT2G05790	-1.60878	0.000137166	0.10144	0.303814
AT2G05940	-1.09147	0.00106423	0.717301	0.0175461
AT2G06255	-2.56411	0.00236208	-0.375404	0.297563
AT2G06925	-1.42015	0.0021731	-0.186768	0.120853
AT2G07050	-1.66818	7.20582e-05	-0.00105107	0.98681
AT2G07170	-1.96896	0.000626437	0.795763	0.00313433
AT2G07360	-1.24642	0.00105642	-0.154509	0.0433616
AT2G07680	-2.4878	9.61336e-07	-0.0644366	0.493249
AT2G07690	-1.46061	0.000197336	0.596512	0.00480708
AT2G12462	-2.61185	0.000395242	0.0965988	0.471258
AT2G12646	-2.43706	0.000175033	-1.05238	0.00558191
AT2G12935	-1.03514	0.001912	0.601088	0.000609023
AT2G13560	-0.964563	0.00182512	0.120406	0.137911
AT2G13600	-1.03569	0.00132166	0.323865	0.00272983
AT2G13610	-3.30826	7.62266e-07	-0.50589	0.0176158
AT2G13690	-1.49562	0.000428257	0.241683	0.00269434
AT2G13820	-2.37793	0.000512913	0.483577	0.0400327
AT2G14100	-1.21213	0.000344437	-0.352813	0.222063
AT2G14170	-1.70928	6.34741e-05	-0.609723	0.000780496
AT2G14247	-2.63872	0.000901033	5.02138	0.00705473
AT2G14560	-1.06026	0.00648065	2.80712	0.00197465
AT2G14820	-1.55949	0.000966102	-0.582345	0.0574896
AT2G15020	-2.46245	1.12647e-05	1.31778	0.0728008
AT2G15050	-1.03075	0.00333961	0.882174	0.00717662
AT2G15080	-1.01266	0.000624986	-0.0309898	0.755225
AT2G15370	-1.82851	0.00190427	-0.493433	0.0857464
AT2G15390	-2.67912	0.000178886	-0.103246	0.609196
AT2G15490	-1.99026	0.000768519	0.104498	0.679384
AT2G15580	-1.06844	0.00562988	0.0954957	0.395763
AT2G15890	-1.23231	0.000269131	-0.367269	0.0151079
AT2G16005	-3.04658	0.000678636	-1.66422	0.0172136
AT2G16230	-1.81165	0.000219725	0.0921028	0.633616
AT2G16270	-2.13385	3.46437e-06	0.274169	0.0142505
AT2G16280	-2.29324	1.80434e-06	-0.348188	0.0194649
AT2G16370	-1.67125	0.00109717	0.486171	0.000211606
AT2G16380	-1.91392	0.00143989	-0.0648175	0.584312
AT2G16390	-1.41252	0.00126951	-0.570624	0.000345529
AT2G16400	-1.42716	0.000144824	0.1447	0.0360034
AT2G16430	-1.8958	1.54659e-06	0.648624	0.00846478
AT2G16440	-1.64224	5.54336e-05	0.835115	0.00231325
AT2G16595	-1.05296	0.00948786	-0.488299	0.00497044
AT2G16650	-1.13192	6.24379e-06	0.0931743	0.294157
AT2G16750	-2.01619	0.000130921	-0.432221	0.0377148
AT2G16790	-1.15003	0.00281117	0.334851	0.0352771
AT2G16850	-1.67005	0.000302616	0.150653	0.205777
AT2G16980	-2.01155	0.00021365	-0.729663	0.00641464
AT2G17033	-1.12062	6.0255e-05	0.0952638	0.0571316
AT2G17130	-1.18891	0.00108482	0.00189158	0.976293
AT2G17150	-1.67467	0.000224096	0.0106272	0.877808
AT2G17300	-2.16342	0.000873902	0.00398791	0.977574
AT2G17450	-2.71019	1.0415e-05	-0.0927871	0.0891838
AT2G17550	-2.42306	4.24605e-06	-0.406932	0.00418561
AT2G17620	-2.06211	0.0018044	0.544277	0.00922096
AT2G17630	-1.10268	0.00191384	0.869643	0.00659705
AT2G17650	-1.04579	0.00127081	-0.27987	0.014794
AT2G17710	-1.39048	0.0089907	-0.524907	0.0615909
AT2G17740	-1.61819	0.000814129	-0.672847	0.0455436
AT2G17780	-2.84715	7.18715e-06	0.144447	0.162016
AT2G17820	-2.58039	1.93043e-05	0.284642	0.031245
AT2G17880	-2.87149	6.42809e-05	-0.978668	0.0074614
AT2G18120	-1.09798	0.00215654	1.09367	0.00265365
AT2G18160	-1.18432	4.11171e-05	0.0415268	0.25166
AT2G18196	-1.22855	0.00510787	-0.0311581	0.718477
AT2G18280	-1.14676	0.00380799	-0.582612	0.000717264
AT2G18300	-3.48064	3.24755e-05	0.451925	0.0226177
AT2G18328	-4.31022	0.00137067	-0.922356	0.0446432
AT2G18360	-1.33442	0.000204324	0.541914	0.030623
AT2G18380	-1.15465	0.00484072	0.19099	0.100011
AT2G18450	-1.28755	0.000122381	0.0405285	0.869019
AT2G18465	-1.1665	0.000126826	0.13567	0.172332
AT2G18480	-1.57127	0.00270606	0.338595	0.339164
AT2G18560	-1.94033	0.000261865	0.121971	0.130037
AT2G18570	-1.823	0.000162294	0.364846	0.00345545
AT2G18800	-2.19432	0.000679771	-0.547351	0.118485
AT2G18850	-2.56502	3.64501e-05	-0.0370146	0.674171
AT2G18860	-2.5832	0.000194797	-0.253188	0.0169295
AT2G18876	-1.30871	0.0046846	-0.245392	0.0401061
AT2G18890	-1.18449	0.00897213	-0.471177	0.0123777
AT2G18910	-1.86266	3.319e-05	0.108913	0.375149
AT2G18980	-4.36524	4.52108e-05	-0.510796	0.0200991
AT2G19060	-1.14363	0.00185491	-0.143049	0.330951
AT2G19090	-1.53741	7.42487e-05	0.18344	0.153616
AT2G19110	-2.39145	2.39904e-06	-0.137822	0.108103
AT2G19590	-2.37904	0.000398831	0.350716	0.301133
AT2G19650	-3.60728	5.79872e-08	1.1696	0.0140437
AT2G19660	-1.30382	0.000906226	0.0753731	0.673165
AT2G19780	-1.98154	2.6442e-05	1.15742	0.000682486
AT2G19800	-2.1908	0.000100787	-0.468436	0.00789994
AT2G19810	-2.4936	2.48951e-05	-0.896077	0.00118885
AT2G19860	-1.32014	0.000133146	0.0476116	0.18874
AT2G19880	-1.21062	4.71837e-05	-0.109088	0.223484
AT2G19950	-1.5155	0.00013052	-0.0309983	0.798233
AT2G19970	-2.04986	0.000373789	-0.148169	0.361312
AT2G20080	-1.10096	0.00689996	-1.06312	0.000883832
AT2G20100	-1.17428	0.00167506	0.00376749	0.979044
AT2G20240	-1.32402	4.26157e-05	0.413056	0.00110562
AT2G20290	-1.66928	0.000121327	0.837001	0.000662988
AT2G20440	-1.13871	0.000643973	0.405657	0.00240294
AT2G20515	-1.95534	0.000286276	-0.0879553	0.574218
AT2G20520	-3.9468	0.000155092	-1.17011	0.00697957
AT2G20562	-2.75272	4.63795e-05	-0.426629	0.0520963
AT2G20570	-2.24904	7.9711e-05	0.37669	0.0678912
AT2G20670	-2.20014	1.18876e-06	-0.682486	0.000792354
AT2G20790	-1.317	0.000155334	0.412261	0.00592569
AT2G20835	-1.07834	0.00582516	0.831747	0.0459325
AT2G20850	-1.56016	0.000102022	0.75874	0.000108471
AT2G21050	-0.997874	0.00335686	0.796588	0.000908711
AT2G21080	-1.3499	0.000692752	0.510931	0.0104599
AT2G21210	-2.31168	0.00500563	0.918008	0.0112318
AT2G21300	-1.16155	0.000266289	0.103625	0.253227
AT2G21520	-1.64507	9.35878e-05	-0.138341	0.0363754
AT2G21540	-1.51943	1.53873e-05	-0.327752	0.0157979
AT2G21560	-1.1526	0.00243299	-0.628929	0.00323008
AT2G21790	-2.86617	0.000908924	1.00247	0.000783346
AT2G21880	-1.87513	0.000214772	0.0165606	0.897352
AT2G22122	-2.04191	0.00757579	-0.963542	0.031135
AT2G22190	-1.34989	0.00395952	0.727676	0.0426034
AT2G22250	-2.35398	2.17848e-05	0.290539	0.0283517
AT2G22430	-1.54561	0.000212213	0.043554	0.710705
AT2G22480	-1.35679	0.000372997	0.23872	0.0995141
AT2G22510	-2.14413	0.000208524	-1.44186	0.00195501
AT2G22610	-2.15311	2.30304e-05	0.996872	6.80817e-05
AT2G22620	-1.75039	0.00141194	0.0210236	0.914076
AT2G22670	-1.74199	0.000789909	0.00503513	0.949987
AT2G22770	-1.50324	0.00369342	0.462894	0.0318703
AT2G22800	-1.46903	0.000162942	-0.0825348	0.525979
AT2G22840	-1.32587	0.00125983	0.0263112	0.808942
AT2G22890	-1.736	0.00136813	0.33783	0.00407873
AT2G22920	-1.32709	0.00567378	0.0199172	0.827426
AT2G22970	-1.49926	0.00129964	-0.0261414	0.793634
AT2G22980	-0.960912	0.00750102	-0.559456	0.00180314
AT2G22990	-1.75288	0.000923734	-0.100527	0.112726
AT2G23030	-1.16715	0.000240936	-0.339693	0.15145
AT2G23050	-2.39689	0.00021999	0.30682	0.383346
AT2G23300	-0.985551	0.00199183	0.112582	0.33505
AT2G23360	-2.41124	0.000368778	0.0425189	0.729765
AT2G23410	-1.27306	0.00979436	-0.615508	0.0866183
AT2G23420	-1.58075	0.00103188	0.017969	0.771827
AT2G23430	-1.82042	0.000814823	-0.223907	0.0412472
AT2G23520	-1.35979	0.00262879	0.0326651	0.579334
AT2G23530	-1.39235	0.000189667	0.948816	0.000791588
AT2G23540	-2.4302	0.000952568	-1.1219	0.0216899
AT2G23560	-1.47422	0.000724743	0.146148	0.28961
AT2G23590	-2.38291	0.00121286	0.405719	0.00284214
AT2G23600	-2.78132	7.21882e-07	0.30753	0.0244935
AT2G23620	-3.63673	2.52755e-07	0.338909	0.141534
AT2G23630	-2.5168	9.86241e-05	0.150809	0.742287
AT2G23680	-2.66707	2.42633e-05	-0.027869	0.883152
AT2G23700	-2.86502	1.68807e-05	0.207722	0.00852621
AT2G23740	-1.63176	1.54207e-05	0.294722	0.000834436
AT2G23755	-0.983916	0.00121981	-0.43614	0.084517
AT2G23760	-1.68161	4.71636e-06	-0.910416	1.31563e-05
AT2G23910	-1.20995	0.00788063	0.0111258	0.94733
AT2G23980	-1.89452	0.000295123	-0.265351	0.0308596
AT2G24070	-1.01084	1.34602e-05	0.0831382	0.616099
AT2G24190	-1.26894	0.000514853	0.231379	0.131067
AT2G24230	-1.33348	0.000289049	0.181603	0.003153
AT2G24280	-1.52649	0.000381477	0.335703	0.0470818
AT2G24490	-1.09845	0.0020877	1.31782	2.56714e-05
AT2G24570	-2.57473	2.75428e-05	-0.547102	0.0093173
AT2G24580	-1.78816	0.000173222	-0.213964	0.0126387
AT2G24610	-1.74164	4.66264e-05	-0.651021	0.046298
AT2G24630	-2.93705	1.35506e-05	0.405559	0.00110102
AT2G24980	-1.62313	0.00226883	-0.995154	0.12163
AT2G25060	-3.99814	4.1671e-05	1.17644	9.55246e-05
AT2G25150	-1.74821	0.00413086	-0.26155	0.356381
AT2G25160	-3.62328	9.20766e-05	-0.786319	0.0348139
AT2G25220	-2.55849	1.71395e-05	-0.061096	0.666801
AT2G25240	-1.66396	0.00210069	-0.694562	0.0267563
AT2G25250	-1.1766	0.00435606	0.296234	0.183721
AT2G25260	-1.6298	3.47917e-05	-0.46069	0.153333
AT2G25420	-1.13883	0.000306659	0.253084	0.0431349
AT2G25520	-1.27543	0.000273016	-0.162529	0.00327489
AT2G25690	-1.05625	0.000694989	0.541671	0.0117885
AT2G25735	-1.49259	0.00697649	0.21992	0.217409
AT2G25780	-1.24677	0.00969878	-1.4814	0.00334203
AT2G25790	-1.01878	0.00179816	-0.0110113	0.903305
AT2G25810	-1.67124	0.00139524	-0.577294	0.182933
AT2G25900	-1.72748	0.00305541	-0.654611	0.00366903
AT2G25980	-2.21607	0.000768148	-0.677489	0.0366025
AT2G26040	-1.20681	0.000800072	0.809027	0.00199888
AT2G26080	-1.43333	1.37463e-05	-0.206037	0.00372681
AT2G26170	-2.81277	0.000359749	0.205786	0.137085
AT2G26180	-2.04452	9.82777e-05	0.696139	0.00355845
AT2G26190	-1.07747	0.00303322	-0.197641	0.157017
AT2G26240	-0.997989	0.000330931	-0.198519	0.0790687
AT2G26250	-2.0026	2.88617e-06	0.0562217	0.350999
AT2G26270	-1.10939	0.000967562	0.387994	0.00417883
AT2G26280	-1.52638	0.000230893	-0.0251006	0.742068
AT2G26330	-1.69903	3.02027e-05	0.484808	0.000777439
AT2G26370	-1.08282	0.00997439	0.296718	0.282342
AT2G26410	-1.16634	0.00199829	-0.583162	0.0137557
AT2G26420	-1.16576	0.000561993	-0.556118	0.0472934
AT2G26510	-1.29475	5.27631e-05	0.0522299	0.145461
AT2G26550	-1.43297	0.000446356	0.356432	0.0063457
AT2G26560	-1.33474	0.00089544	0.0818756	0.590429
AT2G26580	-1.288	0.00154255	0.272258	0.108198
AT2G26590	-1.41352	0.00102769	0.152272	0.0198189
AT2G26650	-1.17821	0.00193239	-0.109403	0.103959
AT2G26695	-1.15269	0.00696723	-0.628627	0.00262761
AT2G26700	-1.5185	0.00111754	0.0514876	0.499703
AT2G26710	-1.15998	0.00382036	-0.896287	0.00880991
AT2G26730	-2.08801	7.63316e-05	0.0342127	0.635984
AT2G26760	-4.12547	7.05744e-05	0.983862	0.000973064
AT2G26910	-1.98807	2.63286e-08	0.127693	0.0967899
AT2G26975	-1.79138	0.000246003	-0.0373418	0.505113
AT2G26980	-1.71312	1.85966e-05	-0.296019	0.0109259
AT2G27010	-1.6122	0.00193582	-0.484632	0.0214627
AT2G27040	-3.45652	8.62818e-05	0.573594	0.00231541
AT2G27060	-1.0644	0.00286341	0.380664	0.0204519
AT2G27230	-1.66336	0.000116731	0.213657	0.010094
AT2G27340	-1.41524	0.00150011	0.0401535	0.659635
AT2G27370	-1.8511	0.00010555	-0.511458	0.137805
AT2G27402	-2.51821	0.00164071	0.631011	0.00642716
AT2G27420	-1.1918	0.00213481	1.27796	0.00232865
AT2G27430	-1.31693	0.000184671	-0.0265893	0.865238
AT2G27550	-1.09836	0.00271658	0.944567	0.000223667
AT2G27590	-2.41899	1.98808e-06	0.0995876	0.444605
AT2G27610	-1.03387	0.000112726	0.532693	0.00182928
AT2G27660	-1.31546	0.00231117	-0.232237	0.257336
AT2G27740	-1.58669	0.00824105	0.141966	0.314506
AT2G27770	-2.47839	5.40913e-05	0.0483719	0.476918
AT2G28050	-1.74571	0.00538776	0.330092	0.00551692
AT2G28060	-1.15426	0.00276563	0.036968	0.754003
AT2G28080	-2.31946	5.26794e-05	0.101327	0.0266957
AT2G28100	-1.74683	0.0028196	0.33051	0.00839944
AT2G28110	-1.14239	8.07233e-06	-0.464946	0.0920449
AT2G28150	-3.20533	9.69256e-06	-0.387289	0.0168322
AT2G28160	-1.00046	0.00997459	-0.25757	0.182037
AT2G28190	-1.44903	0.00209119	0.242559	0.415634
AT2G28200	-2.01228	0.000178427	-0.908175	0.00120774
AT2G28305	-2.61108	1.52528e-05	-0.303695	0.0437631
AT2G28315	-2.25742	1.45409e-05	-0.00988573	0.963383
AT2G28330	-1.27506	0.00203182	-0.415636	0.00729355
AT2G28350	-1.25999	0.000243373	-0.142062	0.0381808
AT2G28450	-1.09527	0.00152797	-0.328371	0.0120373
AT2G28470	-1.9958	0.000118725	0.266865	0.0138018
AT2G28550	-1.40706	0.000440894	0.327629	0.0498619
AT2G28560	-1.03468	0.00719339	0.0306747	0.683632
AT2G28620	-2.18949	1.39835e-05	1.20636	5.06524e-05
AT2G28630	-3.99662	2.09556e-05	-0.829247	0.000677279
AT2G28660	-1.96337	0.000971121	-0.392734	0.0507679
AT2G28670	-2.26969	0.000205798	-0.594218	0.0774004
AT2G28740	-2.8456	0.000101298	0.199341	0.0263457
AT2G28760	-3.27728	2.95422e-06	0.458398	0.0509736
AT2G28780	-3.17304	5.97611e-06	-0.0577734	0.637797
AT2G28790	-1.57582	0.000274895	0.967538	0.00475546
AT2G28840	-1.05577	0.000712296	-0.0776534	0.423476
AT2G28890	-1.88231	1.42377e-05	0.0501709	0.630462
AT2G28930	-3.79853	6.27032e-06	-0.273256	0.0389886
AT2G28940	-2.04531	0.000635613	-0.158151	0.0910866
AT2G28950	-1.98785	3.94214e-05	0.701884	0.00868811
AT2G28960	-1.71133	0.000608253	-0.444293	0.0113731
AT2G28970	-2.13093	3.5915e-06	-0.584421	0.00797375
AT2G29050	-1.14806	0.000205448	0.110832	0.343274
AT2G29280	-0.976727	0.00615348	0.163344	0.251231
AT2G29290	-2.65558	0.000277463	0.097998	0.318551
AT2G29310	-1.55272	0.00902385	0.611613	0.00819052
AT2G29320	-2.16305	0.000692296	0.368511	0.066338
AT2G29330	-1.11524	0.003706	0.151999	0.0537297
AT2G29620	-0.95212	0.00160343	-0.655479	0.013108
AT2G29660	-1.31463	9.65967e-05	-0.294595	0.00427373
AT2G29730	-2.4078	0.000935146	-0.294267	0.023022
AT2G29750	-2.17965	6.3866e-05	-0.91539	0.000470937
AT2G29760	-1.78588	0.000125947	0.315327	0.0180298
AT2G29890	-2.19218	0.000300751	0.298198	0.00103612
AT2G29970	-1.2724	0.000719814	0.0247392	0.825952
AT2G29980	-1.53487	4.7791e-05	-0.0526106	0.679713
AT2G30010	-4.10952	2.77436e-07	0.0365894	0.692319
AT2G30210	-2.64948	1.56634e-05	-0.340606	0.283866
AT2G30340	-1.14036	0.00468265	-0.639346	0.0250978
AT2G30395	-1.53504	0.00039188	-0.772552	0.0403308
AT2G30420	-1.61454	0.00995459	-0.211647	0.0533256
AT2G30432	-0.971602	0.000486817	0.543865	0.030066
AT2G30460	-1.24862	0.000980348	0.419293	0.00779002
AT2G30520	-1.72317	1.50765e-05	-0.0163581	0.887569
AT2G30590	-1.58609	2.08452e-05	-0.490337	0.000616915
AT2G30600	-1.57637	7.82808e-06	-0.836189	8.35501e-06
AT2G30620	-3.3036	0.00080179	-0.426927	0.0286648
AT2G30700	-0.990327	0.00015064	0.153043	0.0582081
AT2G30820	-1.33554	0.0013024	0.48309	0.0156496
AT2G30880	-1.41311	6.65055e-05	-0.111741	0.31113
AT2G30890	-3.0334	0.000363057	0.123925	0.414425
AT2G30980	-1.31454	1.57787e-05	-0.00451841	0.833677
AT2G31020	-1.60993	9.85137e-05	-0.563792	0.000738585
AT2G31070	-2.37557	7.59121e-06	-0.0925242	0.0279313
AT2G31090	-1.2832	0.00529668	-0.115134	0.370013
AT2G31110	-2.95144	0.000143265	0.110984	0.23167
AT2G31270	-2.64234	6.83966e-05	0.783705	0.000284655
AT2G31300	-1.0601	0.00159791	0.255977	0.0288746
AT2G31380	-3.31707	0.000150337	1.44813	0.0178201
AT2G31450	-1.03683	0.000830618	-0.0473989	0.668896
AT2G31750	-1.90696	0.000305546	-0.0391133	0.672188
AT2G31790	-1.34125	0.00628533	0.457903	0.0222851
AT2G32010	-2.17991	1.55699e-05	0.309121	0.00593639
AT2G32030	-1.47899	0.00597872	0.953298	0.0102501
AT2G32100	-1.21772	0.00022818	-0.573761	0.106641
AT2G32240	-1.30941	0.000181158	-0.0260194	0.445784
AT2G32270	-2.07762	0.00169831	-1.86423	0.000669253
AT2G32280	-1.93713	5.35932e-05	1.01729	0.00313914
AT2G32300	-2.25474	7.98678e-05	-0.562303	0.0927132
AT2G32400	-1.78022	0.000199943	0.753893	9.54074e-05
AT2G32440	-2.39215	2.28319e-05	0.395421	0.0170372
AT2G32530	-3.29356	0.000103882	0.257812	0.228768
AT2G32540	-3.27387	6.18608e-05	0.68714	0.00377332
AT2G32610	-1.1884	0.00386116	-0.244162	0.150456
AT2G32620	-1.28865	0.00152191	-0.445921	0.0362064
AT2G32660	-1.47392	0.000173761	0.423016	0.175379
AT2G32710	-1.0154	0.00123205	-0.468351	0.00285155
AT2G32720	-1.60717	6.79079e-06	0.309186	0.00241935
AT2G32810	-0.994839	0.00022573	0.420459	0.000380557
AT2G32850	-1.27804	0.000155492	0.00952615	0.628974
AT2G32860	-1.42147	0.0010509	0.0990394	0.210078
AT2G32880	-1.56308	0.00179217	-0.444428	0.0285229
AT2G33060	-1.86346	5.12791e-06	0.492413	0.0535589
AT2G33170	-1.68658	0.000520665	0.0728827	0.506902
AT2G33330	-1.82121	5.40731e-06	0.0313083	0.257505
AT2G33360	-1.94054	0.000127102	-0.131665	0.0565457
AT2G33400	-2.37677	1.58152e-06	0.690109	0.000403562
AT2G33480	-1.45192	0.00578437	-0.0490129	0.716564
AT2G33600	-0.971628	0.00178506	0.159918	0.100767
AT2G33710	-2.34197	0.000320206	0.0128554	0.908654
AT2G33770	-1.25078	0.00334852	-0.20282	0.0150159
AT2G33790	-1.18888	0.0087699	-1.65179	0.00151303
AT2G33830	-1.88707	0.00046784	-0.405923	0.000275218
AT2G33850	-1.26839	0.000983555	-0.179175	0.190602
AT2G33860	-2.79508	6.6458e-05	0.682201	0.000263591
AT2G33990	-1.48392	0.00062135	-0.510417	0.00204444
AT2G34010	-1.01827	0.0035985	-0.215111	0.200588
AT2G34020	-1.86232	0.00101355	0.20014	0.568866
AT2G34070	-1.25209	8.71244e-05	-0.307737	0.0462072
AT2G34150	-1.54345	0.000192099	0.477591	0.0144546
AT2G34170	-2.23058	0.000165484	-0.813025	1.28148e-05
AT2G34180	-2.15918	8.96721e-06	-0.141662	0.465217
AT2G34190	-2.37154	1.11235e-05	0.688071	0.0032421
AT2G34200	-1.39499	0.00243709	0.299573	0.0795127
AT2G34350	-1.03714	0.00455981	-0.329897	0.170866
AT2G34490	-1.73103	7.0982e-05	1.2708	0.000660649
AT2G34500	-1.08855	0.00774457	-0.786903	0.00931378
AT2G34510	-1.11812	1.07558e-05	0.30655	0.00469935
AT2G34620	-2.25828	0.00476821	0.516897	0.000900481
AT2G34660	-0.979832	7.6381e-05	-0.0295443	0.556244
AT2G34670	-1.25019	0.000650307	-0.112887	0.211299
AT2G34680	-2.40527	0.000149875	0.248622	0.0399074
AT2G34710	-1.86449	0.000305111	0.210076	0.0221142
AT2G34720	-1.252	0.00410338	0.158438	0.238894
AT2G34830	-0.990198	0.00280399	-0.656141	0.00106851
AT2G34925	-2.25646	0.00174954	-0.300762	0.0829417
AT2G34980	-1.02098	0.000782534	-0.13523	0.291825
AT2G35000	-1.38107	0.000137535	-0.773406	0.00226842
AT2G35020	-1.33558	7.42787e-05	0.271464	0.0928358
AT2G35030	-1.33618	0.000504497	0.197675	0.00469219
AT2G35060	-1.27841	0.00331253	-0.231032	0.170608
AT2G35100	-1.11358	0.000719301	0.048482	0.424555
AT2G35110	-0.992734	0.00320598	-0.0486745	0.64207
AT2G35120	-1.34108	0.000391215	0.094321	0.570747
AT2G35170	-1.43329	0.00139011	-0.546733	0.0291137
AT2G35190	-1.16544	0.000202921	0.694297	0.0123279
AT2G35585	-1.51603	0.00214442	-0.121352	0.376717
AT2G35610	-1.14803	0.00082164	0.364089	0.00671931
AT2G35620	-0.989088	0.00393481	0.20129	0.00177419
AT2G35650	-1.46179	0.000289679	-0.558776	0.00182387
AT2G35770	-1.11961	0.00015804	-0.633415	0.0109873
AT2G35910	-1.14068	0.00100199	-0.504668	0.000785212
AT2G35920	-1.33847	0.000565119	-0.169428	0.00877277
AT2G35940	-1.07135	0.00196697	-0.086137	0.26428
AT2G35960	-1.85481	0.00352227	0.112257	0.641739
AT2G36030	-1.70539	2.91617e-05	-0.0228069	0.892026
AT2G36050	-3.38453	3.03673e-05	-0.458491	0.00253099
AT2G36100	-3.13545	4.1217e-05	-0.840383	0.0505178
AT2G36200	-1.59019	0.000139049	0.883219	0.000974774
AT2G36400	-2.88876	1.20399e-05	-0.184392	0.154907
AT2G36490	-1.57126	2.88542e-05	-0.75701	0.000640164
AT2G36570	-1.22401	0.000149197	0.477845	0.00295333
AT2G36590	-3.04526	1.6071e-05	0.406844	0.0159958
AT2G36630	-1.66209	0.00144163	0.545608	0.00370009
AT2G36890	-1.80225	0.0011888	-0.611102	0.00667061
AT2G36970	-3.30915	0.000104529	0.707672	0.00501622
AT2G36990	-1.09753	0.000613059	0.070749	0.11266
AT2G37025	-2.443	0.0023363	-1.19237	7.45374e-05
AT2G37040	-1.90389	6.48018e-06	0.34482	0.0601219
AT2G37080	-2.30787	5.36084e-06	0.445137	0.0102143
AT2G37090	-1.25244	0.00170176	0.118034	0.465799
AT2G37130	-3.40792	1.78612e-07	-0.363531	0.041476
AT2G37150	-1.17154	0.000940328	-0.038053	0.792319
AT2G37210	-0.958749	0.000257381	0.212953	0.146736
AT2G37230	-1.15072	0.000114888	0.499163	0.00289969
AT2G37300	-1.46699	0.000686981	0.0992416	0.636602
AT2G37380	-2.3201	6.99423e-05	0.135705	0.298623
AT2G37390	-2.23401	0.00234608	0.700759	0.00278777
AT2G37450	-3.56727	0.000365904	0.380873	0.0211721
AT2G37460	-2.54629	8.80476e-05	0.979919	0.000549736
AT2G37560	-1.38311	0.00568331	1.26457	0.000762599
AT2G37630	-3.21894	5.72883e-07	0.0449185	0.53306
AT2G37640	-2.23356	4.93671e-05	0.992078	0.000347015
AT2G37710	-1.83464	6.86754e-05	0.35446	0.0163514
AT2G37750	-1.74868	0.00809111	-0.903082	0.00869732
AT2G37950	-3.99478	0.000210663	0.250257	0.254748
AT2G37980	-1.07635	0.000294949	-0.590258	0.00786484
AT2G38060	-1.08361	0.000918615	0.103079	0.603149
AT2G38080	-1.64793	0.000358081	0.0273102	0.867595
AT2G38120	-1.61419	0.000417258	0.208341	0.084191
AT2G38152	-1.43617	1.7936e-05	-0.422367	0.0377926
AT2G38160	-1.1723	0.00156968	1.40802	0.00468087
AT2G38180	-1.05421	0.000228406	-0.00486516	0.968603
AT2G38310	-1.37347	0.000159003	-0.271526	0.0122608
AT2G38320	-2.12537	3.74933e-05	-0.156806	0.208361
AT2G38380	-1.10042	0.00362006	0.538466	0.146923
AT2G38400	-1.78601	6.07054e-06	-0.703911	0.00103378
AT2G38440	-1.13062	0.000558575	-0.206966	0.00552727
AT2G38460	-1.58492	6.18883e-05	0.460386	0.000354477
AT2G38570	-1.05016	0.0013144	0.312393	0.0123575
AT2G38630	-1.4437	0.000931237	0.427261	0.0165773
AT2G38940	-1.80885	2.47936e-05	0.396657	0.139699
AT2G39040	-2.16167	0.00185509	-1.66511	0.00789836
AT2G39130	-1.50475	0.00044457	0.00434808	0.953633
AT2G39180	-1.83121	0.000666467	-0.201875	0.0763117
AT2G39200	-1.59088	0.000285252	-0.31861	0.142998
AT2G39220	-0.981038	0.00399567	1.02209	0.00141891
AT2G39250	-1.82842	0.000226383	0.502587	0.0692738
AT2G39310	-1.64099	2.3627e-05	1.33363	0.000144107
AT2G39430	-1.94116	0.00179101	-0.653762	0.0402169
AT2G39450	-1.27668	4.64127e-05	-0.294711	0.0574787
AT2G39518	-2.59911	5.70595e-05	-0.210757	0.492232
AT2G39530	-2.00034	0.000423735	-0.336076	0.503287
AT2G39560	-2.87749	2.0001e-05	0.290453	0.0725223
AT2G39570	-1.07984	0.000407858	-0.362368	0.0191639
AT2G39660	-1.30989	0.000469901	-0.0665786	0.445865
AT2G39690	-1.38205	0.00043592	-0.199612	0.174472
AT2G39700	-3.30613	0.000317127	1.1766	0.000310825
AT2G39710	-2.35101	5.21156e-05	0.142349	0.354314
AT2G39800	-2.6552	2.65243e-05	0.577837	0.00597037
AT2G39810	-1.15991	9.80063e-05	-0.270298	0.00606951
AT2G39830	-1.47188	9.0973e-05	-0.0194428	0.807801
AT2G39870	-1.03166	0.00376081	-0.135808	0.110893
AT2G39880	-1.5035	0.000472377	0.31724	0.0267034
AT2G40100	-2.08424	0.00180008	0.114437	0.506063
AT2G40110	-2.45978	0.00079143	-0.425245	0.00210655
AT2G40113	-3.08203	0.00126791	-0.687215	0.0564029
AT2G40150	-0.981143	0.00048833	0.0806459	0.471748
AT2G40160	-1.51029	0.000313584	-0.132466	0.124747
AT2G40200	-1.23721	0.00186678	0.824307	0.0380372
AT2G40230	-2.63645	7.3182e-05	-0.300703	0.0957093
AT2G40260	-1.1767	0.000490133	-0.115577	0.244491
AT2G40330	-2.66223	4.89403e-05	-0.78575	0.0273689
AT2G40420	-0.990641	0.000221007	-1.2064	0.000121364
AT2G40475	-3.84796	5.04324e-05	1.13088	0.000505229
AT2G40480	-2.1413	0.000173702	-0.04495	0.698817
AT2G40550	-1.43598	0.00125673	0.633536	0.000759116
AT2G40610	-4.53355	4.1127e-07	1.60963	0.00190668
AT2G40670	-3.64909	0.00073369	1.63997	0.0111607
AT2G40720	-1.25233	4.60707e-05	-0.167191	0.107615
AT2G40900	-2.0774	0.000646825	0.246103	0.118475
AT2G40940	-1.67837	8.64036e-05	-0.0337634	0.701552
AT2G41080	-1.95017	9.16156e-06	0.149413	0.0336995
AT2G41140	-1.30076	0.000297367	-0.0023207	0.96871
AT2G41180	-1.83795	0.00528203	0.43164	0.116351
AT2G41220	-1.04287	0.000375892	0.0209025	0.918711
AT2G41250	-1.35504	4.20254e-05	0.353474	0.0834245
AT2G41290	-1.4127	9.43247e-06	0.758847	0.00243826
AT2G41310	-1.69899	0.00484995	0.183534	0.391313
AT2G41480	-3.0279	4.36044e-05	1.22536	0.00864415
AT2G41540	-2.18428	2.01802e-05	0.182973	0.0498476
AT2G41560	-2.71641	0.000215398	-0.212247	0.118993
AT2G41660	-1.30702	0.000173337	-0.327856	0.173456
AT2G41700	-2.66529	0.000545186	0.0225974	0.797135
AT2G41705	-1.5194	5.0434e-06	-0.303727	0.138595
AT2G41760	-1.47846	0.000163407	-0.0406858	0.514908
AT2G41820	-1.60593	0.00126443	0.52814	0.0116104
AT2G41890	-1.77982	0.0024704	0.322897	0.00552327
AT2G41970	-2.77869	8.04571e-06	-1.08162	0.0419928
AT2G41980	-1.31777	0.000987016	-0.0480856	0.312806
AT2G41990	-3.63443	1.32256e-05	-0.131815	0.384955
AT2G42040	-1.04794	0.00240467	-0.814545	9.29587e-05
AT2G42110	-3.05599	0.000141593	1.20506	0.000912116
AT2G42120	-0.981881	0.000463917	0.334521	0.0176697
AT2G42170	-1.80209	0.00160563	-0.0894758	0.297121
AT2G42190	-1.35506	0.00406701	-0.167466	0.0530552
AT2G42290	-1.20127	0.00423224	-0.192843	0.0549817
AT2G42320	-1.73932	0.000443504	0.455218	0.00742211
AT2G42350	-0.98162	0.000168861	-0.701228	0.00133042
AT2G42380	-1.00042	0.000180029	-0.0321788	0.683602
AT2G42500	-1.12116	1.50605e-05	-0.113041	0.0787007
AT2G42570	-1.39732	0.000527739	0.152775	0.163886
AT2G42580	-1.08328	0.000354533	-1.13367	0.000190101
AT2G42690	-1.79061	4.44439e-06	0.0918149	0.164909
AT2G42820	-0.984622	0.000843633	0.0693477	0.77219
AT2G42850	-1.38259	0.00155401	-1.35914	0.00278386
AT2G42870	-2.41616	2.14375e-05	-0.734133	0.0163693
AT2G42900	-1.95499	0.000159118	-0.49881	0.00595441
AT2G42960	-1.94276	2.39185e-05	0.404924	0.000861183
AT2G43040	-1.13693	0.00417028	0.20712	0.347701
AT2G43200	-1.22277	6.31812e-06	-0.114007	0.419014
AT2G43360	-2.65968	5.12998e-06	0.193101	0.00603459
AT2G43400	-1.39238	0.000109231	-1.13931	0.000503142
AT2G43445	-1.02885	0.000996695	0.125746	0.386357
AT2G43600	-1.42935	0.000185719	-0.992771	0.00711777
AT2G43610	-1.80857	0.00456623	-1.36283	0.00159532
AT2G43690	-1.07694	0.000575876	0.640107	0.0149675
AT2G43870	-0.982223	0.00016727	-0.918111	0.00118079
AT2G43880	-1.32981	0.000834619	-0.204275	0.479843
AT2G43910	-1.45287	0.00110813	0.0429466	0.620472
AT2G43920	-1.84557	0.00352703	-0.209845	0.398429
AT2G43940	-1.95522	2.46495e-05	0.249772	0.078054
AT2G44020	-1.1251	0.000642285	-0.539157	0.00464612
AT2G44110	-2.57587	0.000169184	-1.338	0.0233933
AT2G44230	-3.62812	0.00012432	0.229626	0.234415
AT2G44370	-1.22993	1.10917e-06	-0.0467753	0.669848
AT2G44380	-2.21948	0.000669487	-0.191625	0.00556867
AT2G44420	-1.60673	2.92302e-06	-0.0594191	0.493612
AT2G44450	-1.24256	0.000656544	0.534612	0.0216342
AT2G44480	-1.19189	0.000788546	-0.112714	0.652819
AT2G44490	-2.11833	0.000376163	-0.169334	0.101351
AT2G44580	-1.04644	0.00670975	0.832735	0.000762435
AT2G44670	-2.0039	0.00560822	-0.555226	0.0177056
AT2G44740	-1.98224	0.000154539	0.566301	0.0300796
AT2G44790	-3.14712	8.66234e-07	-0.440324	0.00740115
AT2G44940	-1.92797	0.000371095	0.0960631	0.630898
AT2G45160	-2.65017	3.1143e-06	-0.202835	0.00649018
AT2G45190	-1.31011	0.000119598	0.268425	0.0168948
AT2G45260	-1.20327	0.000392839	-0.152101	0.0314718
AT2G45430	-1.9027	0.000219565	-0.616884	0.00363761
AT2G45450	-2.68342	0.000202684	0.325965	0.104955
AT2G45470	-1.26256	2.92753e-06	-0.0400459	0.454031
AT2G45480	-1.00129	0.00371481	0.0621265	0.642902
AT2G45510	-0.964846	0.00102516	-0.19202	0.125149
AT2G45540	-1.06098	0.00972358	-0.0707036	0.53132
AT2G45590	-1.39724	0.000598305	-0.0908309	0.29857
AT2G45600	-1.795	0.000155125	-0.334992	0.0392502
AT2G45660	-3.07173	4.30393e-05	-0.273921	0.0492955
AT2G45670	-1.53008	1.56305e-05	-0.605694	2.70346e-05
AT2G45750	-2.65543	4.02137e-07	-0.653177	0.0476297
AT2G45800	-1.78744	0.00105567	-0.130744	0.250404
AT2G45830	-1.56213	0.00247796	-0.251296	0.0194472
AT2G45850	-1.57235	6.10153e-05	-0.122839	0.0520602
AT2G45900	-2.03221	6.92455e-05	-0.102115	0.506522
AT2G45950	-1.31412	0.000385535	-0.254277	0.0221733
AT2G45970	-2.64883	1.81785e-05	0.00562588	0.949963
AT2G46060	-1.47053	0.000516186	0.20588	0.00467238
AT2G46080	-1.04945	1.28242e-05	-0.0725953	0.328459
AT2G46160	-1.53347	9.96568e-05	-0.0477929	0.632582
AT2G46210	-0.960604	0.00195085	-0.227386	0.0125581
AT2G46225	-1.63364	0.00817098	-0.215339	0.258855
AT2G46250	-1.04524	0.00126841	-0.166021	0.0392082
AT2G46330	-1.6876	0.000123709	-0.0730809	0.356546
AT2G46370	-2.09753	0.000224767	-0.164567	0.111133
AT2G46420	-1.80383	0.0004077	0.640864	0.00472952
AT2G46570	-0.959654	0.0012242	0.565047	0.0150899
AT2G46630	-1.20159	4.8945e-06	-0.00294936	0.972576
AT2G46660	-1.0674	0.00103757	0.080832	0.588535
AT2G46690	-2.55214	0.0096679	-0.0139529	0.947074
AT2G46710	-3.14179	1.0279e-06	-0.0319485	0.754701
AT2G46740	-2.01345	5.79981e-05	-0.858115	0.000852334
AT2G46810	-2.13896	2.42749e-05	0.914019	0.00183744
AT2G46830	-1.87228	0.000885671	1.7048	0.00527503
AT2G46860	-1.49536	0.0018105	-0.433222	0.10373
AT2G46890	-1.84362	4.56976e-05	0.273762	0.064145
AT2G46920	-1.55435	0.00161069	0.190928	0.0427264
AT2G47060	-1.11768	0.000587862	0.0289395	0.652477
AT2G47130	-1.63042	0.000649362	-0.292194	0.21318
AT2G47140	-1.89433	0.00061966	-0.437396	0.261629
AT2G47160	-2.31645	5.52496e-05	0.261486	0.000371691
AT2G47240	-3.47786	4.34671e-06	0.317866	0.0181785
AT2G47270	-2.92757	0.000252588	-0.736044	0.00434898
AT2G47360	-2.04154	0.000197626	-1.12439	0.00816313
AT2G47370	-1.58691	1.56886e-05	-0.12575	0.246167
AT2G47485	-1.77465	0.000212225	-0.406662	0.0309329
AT2G47490	-2.28483	8.75244e-05	0.338752	0.000370418
AT2G47500	-2.55566	6.79041e-05	0.414678	0.0424903
AT2G47540	-1.85927	0.00132421	-0.800847	0.0548702
AT2G47560	-1.95753	0.0017333	-0.0281241	0.813239
AT2G47650	-1.11593	0.000336199	0.0512711	0.611308
AT2G47800	-1.86373	0.000158653	-0.0460383	0.447951
AT2G47850	-1.21975	6.31467e-05	-0.171477	0.0354765
AT2G47930	-2.45004	3.90542e-05	-0.419038	0.0413648
AT2G48020	-2.17645	0.000293873	-0.619127	0.000157529
AT2G48030	-1.38761	0.000730703	-0.642374	0.012869
AT3G01140	-1.57844	0.00185556	-0.0137666	0.827704
AT3G01180	-1.00719	0.00183901	0.405006	0.000431204
AT3G01190	-3.21271	0.000915574	-1.00838	0.0534402
AT3G01260	-1.23809	0.00131348	0.00118806	0.996644
AT3G01290	-1.56184	4.4118e-05	-0.436284	0.00114907
AT3G01420	-1.13066	0.0041353	0.0727977	0.74962
AT3G01450	-1.00422	0.000587576	0.405294	0.0326503
AT3G01470	-1.1292	0.000138233	-0.171844	0.00507823
AT3G01490	-2.85859	2.16279e-07	0.47915	0.00544317
AT3G01513	-1.24197	0.00479301	-0.581014	0.0567901
AT3G01550	-1.10291	0.00531026	0.899111	0.00812876
AT3G01670	-2.11232	0.000425929	-0.104478	0.148524
AT3G01680	-1.94931	0.000140273	0.314045	0.0101885
AT3G01690	-2.18556	0.000139696	-0.0535497	0.520592
AT3G01720	-1.98913	0.000629858	0.14075	0.254518
AT3G01750	-1.37358	0.000746275	-0.0123204	0.878247
AT3G01810	-1.72552	0.000264359	0.355803	0.0326589
AT3G01950	-1.60076	0.00193091	-0.160616	0.0824101
AT3G02020	-3.25835	2.58194e-05	3.38476	0.00269185
AT3G02120	-3.20113	0.00123692	1.12845	0.0070251
AT3G02150	-1.7383	0.00117384	-0.289199	0.0127389
AT3G02380	-3.26103	1.25884e-05	0.247473	0.415764
AT3G02420	-1.12079	3.80568e-05	-0.198678	0.000769687
AT3G02470	-1.02461	0.000753366	-0.197441	0.0219063
AT3G02500	-1.11862	0.00220005	1.07469	0.00632557
AT3G02600	-2.16956	5.24852e-07	-0.00881917	0.892638
AT3G02640	-4.18777	3.91584e-05	1.04576	7.0094e-05
AT3G02660	-1.95092	4.52131e-05	0.438901	0.00278087
AT3G02730	-1.13648	4.27358e-05	0.26093	0.00886007
AT3G02760	-1.36884	0.00110795	0.0509678	0.495481
AT3G02770	-1.05267	1.7884e-05	0.130176	0.171341
AT3G02830	-1.42	0.00291764	-0.0108359	0.923691
AT3G02850	-1.21299	0.00161381	-0.0863101	0.575021
AT3G02885	-4.73985	6.00881e-08	1.39392	0.0619238
AT3G02920	-1.74232	0.00111514	1.00752	0.000315285
AT3G02930	-1.28338	0.000883646	0.268172	0.0380794
AT3G02980	-1.06862	0.00749274	0.183255	0.295293
AT3G03130	-2.42226	2.27913e-05	1.36005	0.000881827
AT3G03150	-1.19382	0.00274763	-0.347637	0.00102577
AT3G03180	-2.01186	0.00030324	-0.392629	0.00868277
AT3G03190	-1.73497	0.000457471	1.74588	0.00455671
AT3G03500	-1.26532	0.000266405	-1.22446	0.000185268
AT3G03670	-1.72146	0.00032518	0.388631	0.188975
AT3G03690	-1.19325	0.000471464	0.17259	0.00255429
AT3G03770	-2.24062	4.04218e-05	0.764701	0.000166621
AT3G03990	-1.62494	0.000294273	0.245962	0.0257418
AT3G04140	-1.49645	0.00480293	0.347283	0.031468
AT3G04210	-1.52093	0.000445175	0.600122	0.0164881
AT3G04290	-1.75385	1.77669e-05	0.658109	0.00910687
AT3G04350	-1.26388	0.000565134	-0.30745	0.00809318
AT3G04480	-1.67108	0.000171797	0.372295	0.0227492
AT3G04520	-1.58387	0.000119855	0.301587	0.0171818
AT3G04670	-1.77903	1.37871e-05	-0.0962004	0.119741
AT3G04720	-1.41408	6.45711e-05	0.450346	0.0309049
AT3G04730	-2.3886	9.69593e-07	-0.078482	0.205177
AT3G04760	-2.10955	6.61483e-06	0.206592	0.028221
AT3G04810	-1.06073	0.00345145	-0.0444479	0.693382
AT3G04860	-1.18796	7.0128e-05	-0.0723221	0.129175
AT3G04910	-2.55704	0.000131982	0.208575	0.142092
AT3G05020	-1.87249	0.00116642	0.0279563	0.861017
AT3G05140	-1.123	0.00052544	0.469177	0.00931366
AT3G05150	-1.16122	9.53012e-05	-0.419159	0.124563
AT3G05160	-1.77936	0.00018955	-0.0165159	0.804927
AT3G05165	-1.26777	0.00380534	-0.59979	0.00389993
AT3G05200	-2.40658	7.52775e-05	-0.62727	0.00111973
AT3G05270	-1.37816	0.000138758	0.217719	0.00153405
AT3G05330	-2.69431	2.18864e-05	0.983476	0.000120699
AT3G05370	-1.79249	0.00159594	0.735461	0.0439993
AT3G05410	-2.52637	0.000210428	0.162884	0.209541
AT3G05600	-3.00638	2.64586e-06	1.0703	0.000102133
AT3G05675	-1.19848	0.00599597	-0.0975175	0.299857
AT3G05740	-1.15085	0.000767399	0.956063	0.000303957
AT3G05750	-1.53501	0.000369215	0.304156	0.00239283
AT3G05830	-1.73854	0.00202057	0.0677256	0.390626
AT3G05890	-1.83963	6.48167e-05	-0.657154	0.0141072
AT3G05910	-1.55733	6.13043e-05	0.486571	9.3785e-05
AT3G05920	-1.63744	0.00108586	-1.03488	0.00141462
AT3G06070	-2.14597	0.000317323	0.238978	0.129036
AT3G06080	-1.39609	0.0001166	-0.419618	0.0292731
AT3G06130	-1.52742	0.000468353	-0.552696	0.00901903
AT3G06145	-2.0584	7.05374e-05	0.827359	0.00594712
AT3G06250	-1.29554	0.000439529	0.0314033	0.619175
AT3G06330	-1.31365	0.0041031	-0.128969	0.0343899
AT3G06340	-1.23828	8.59711e-05	-0.27353	0.00638408
AT3G06390	-1.61802	0.000188932	-1.8229	0.00114379
AT3G06440	-2.45609	1.68736e-06	-0.0994689	0.324819
AT3G06450	-2.37626	0.000560975	0.261445	0.0246513
AT3G06590	-1.2444	0.000613909	0.0591182	0.511503
AT3G06650	-1.40938	1.69791e-06	0.0526463	0.239891
AT3G06750	-0.973049	0.000323683	-0.0481812	0.481972
AT3G06770	-1.16424	0.000684299	-0.229671	0.050018
AT3G06778	-2.18503	0.000469362	0.415735	0.0105164
AT3G06820	-1.69846	0.000171425	0.00583756	0.942939
AT3G06840	-2.18274	0.000445247	0.146499	0.239198
AT3G06850	-1.86765	6.06587e-06	-1.14424	0.00218194
AT3G06870	-2.47296	0.000877877	0.395331	0.0587489
AT3G06880	-2.79804	2.72836e-05	0.223645	0.0150656
AT3G06930	-1.71802	0.000432735	0.49369	0.00558245
AT3G07000	-1.40831	0.00193062	-0.143353	0.273802
AT3G07010	-1.83789	3.61011e-06	0.485017	0.0229267
AT3G07070	-1.6091	0.000304738	-0.796506	0.0326219
AT3G07190	-2.46341	0.000450196	0.28675	0.0101832
AT3G07200	-1.55022	0.00191233	0.256213	0.0992085
AT3G07320	-1.33626	1.34841e-05	0.574217	0.00349204
AT3G07420	-1.18576	0.000188725	0.0591401	0.601853
AT3G07510	-1.13901	2.06468e-05	0.104013	0.0660839
AT3G07525	-1.01969	0.000887905	-0.233167	0.133866
AT3G07570	-1.65122	0.000105675	-0.0466324	0.526185
AT3G07690	-1.16076	0.000404378	-0.162722	0.285468
AT3G07760	-1.53789	0.000595979	-0.21052	0.0231851
AT3G07800	-1.37933	0.000303079	1.59647	4.74527e-05
AT3G08040	-1.82593	0.0030588	-0.12929	0.193878
AT3G08600	-1.9988	2.21199e-05	-0.140983	0.252252
AT3G08670	-1.56139	0.00339598	0.181406	0.252682
AT3G08680	-1.56181	0.000162016	-0.0172047	0.897994
AT3G08760	-1.17245	0.000224609	-0.22749	0.00652512
AT3G08920	-1.39942	0.00626687	0.372037	0.0758663
AT3G09020	-0.988698	0.000565192	0.119739	0.379682
AT3G09035	-1.70905	5.04092e-05	-0.0709907	0.288392
AT3G09150	-2.09873	0.0054572	0.144933	0.209195
AT3G09190	-1.00126	0.00126694	0.168265	0.241772
AT3G09220	-3.94715	2.29969e-06	-0.735259	0.00445125
AT3G09260	-1.65479	8.76743e-06	0.171448	0.00265387
AT3G09270	-4.97701	1.73106e-05	0.814655	0.0298085
AT3G09410	-1.29861	0.00051828	0.451135	0.00342617
AT3G09540	-1.24167	5.63034e-06	0.35608	0.0480731
AT3G09580	-1.03545	9.31016e-06	0.715598	0.000425989
AT3G09600	-4.13122	0.00030837	0.829524	0.0431238
AT3G09690	-1.7089	0.00015652	-0.332923	0.00459865
AT3G09710	-1.38748	1.04449e-05	-0.171983	0.131266
AT3G09780	-2.29255	0.000217839	0.606075	0.0126167
AT3G09910	-1.09402	0.00208208	0.161431	0.479354
AT3G09920	-1.30454	0.000746468	-0.193247	0.0638139
AT3G09925	-2.92836	0.00109382	-0.881677	0.122604
AT3G09940	-2.06548	0.000553804	-0.596366	0.0780089
AT3G10010	-1.42645	1.94199e-05	0.106316	0.231831
AT3G10050	-1.02642	0.000522655	0.284953	0.0064399
AT3G10080	-3.25773	7.12238e-05	1.00471	0.00124776
AT3G10280	-1.49367	0.00695546	1.07712	0.000201328
AT3G10310	-1.69338	9.79151e-06	0.722395	0.00324264
AT3G10340	-1.71253	1.23703e-05	-0.477543	0.025559
AT3G10520	-0.957007	0.00427189	0.398922	0.0783139
AT3G10525	-1.90695	0.00135282	-0.165421	0.390879
AT3G10570	-1.62178	0.00133749	0.488942	0.0107859
AT3G10710	-1.7937	0.000496678	-0.69117	0.0770753
AT3G10720	-1.00744	0.000202935	0.360905	0.00941469
AT3G10840	-1.03024	0.000164143	0.648987	0.00103035
AT3G10910	-2.21303	0.000105315	-0.486316	0.000448402
AT3G10980	-1.08779	0.000653572	0.0427675	0.563318
AT3G11110	-1.72274	0.00214162	-0.427555	0.00102757
AT3G11220	-1.39778	9.96239e-05	0.254567	0.166615
AT3G11280	-1.19186	9.70841e-05	-0.271097	0.00777139
AT3G11320	-1.06944	0.00118649	-0.0057855	0.959216
AT3G11430	-1.39445	0.000962822	-0.774948	0.0195625
AT3G11520	-1.52043	2.57493e-05	1.22682	0.000485107
AT3G11550	-2.37976	0.000174089	-1.06613	0.0149675
AT3G11560	-2.47209	0.000111366	-0.54931	0.014949
AT3G11620	-1.77453	0.000349088	-0.569104	0.0329759
AT3G11660	-1.15767	0.000342586	0.386861	0.00660938
AT3G11720	-1.52179	8.88155e-05	0.258305	0.00727037
AT3G11750	-1.65655	0.00214665	0.0577679	0.544057
AT3G11840	-1.20429	0.000558728	0.317852	0.0336053
AT3G12070	-1.01667	0.000658541	0.299197	0.0548903
AT3G12090	-1.89728	0.000677569	-0.256008	0.0165127
AT3G12180	-1.14447	0.00284813	0.207632	0.0967094
AT3G12220	-1.0554	0.00131478	-0.228601	0.506306
AT3G12240	-1.55455	8.49132e-05	-1.16172	0.00324782
AT3G12540	-1.19174	0.0021202	-0.771368	0.0052209
AT3G12590	-1.6638	0.000253559	-0.293782	0.0519503
AT3G12600	-1.04996	0.00576759	0.0529562	0.500764
AT3G12610	-3.59894	0.000115641	0.605384	0.0295457
AT3G12685	-2.287	1.45267e-05	0.677397	0.000879753
AT3G12710	-3.27912	6.49264e-05	0.556599	0.00223118
AT3G12730	-1.18296	0.00416572	-0.213672	0.0864567
AT3G12830	-2.18314	0.00718259	0.531717	0.0484011
AT3G12870	-3.30106	0.000361224	1.25989	0.00022495
AT3G12920	-1.15642	0.000670885	0.0347882	0.779299
AT3G12940	-2.30812	6.41921e-05	-0.0637778	0.4828
AT3G12950	-1.15035	0.000341189	0.398494	0.000443834
AT3G12955	-1.25518	0.00614324	0.0166531	0.950788
AT3G12970	-1.9479	0.00179908	-0.245201	0.0717684
AT3G12977	-1.85344	5.0232e-05	-0.757733	0.0358195
AT3G13000	-2.73438	6.51234e-06	0.239759	0.0311774
AT3G13030	-3.28156	0.000462338	0.282824	0.00413303
AT3G13040	-2.33302	2.91003e-06	0.413569	0.00114924
AT3G13060	-1.43386	8.32275e-05	-0.154566	0.00466381
AT3G13160	-1.09203	0.000770495	0.494044	0.00773191
AT3G13175	-1.00274	0.00172546	0.264154	0.0625595
AT3G13190	-2.12225	0.000993837	0.334555	0.0210266
AT3G13310	-0.958989	9.40509e-05	-1.20739	1.57442e-05
AT3G13450	-2.66289	2.14493e-05	-0.625276	0.00384555
AT3G13480	-2.14403	9.80247e-06	-0.0836247	0.531153
AT3G13560	-1.8667	6.82804e-06	0.695779	0.00040954
AT3G13620	-1.72416	0.000368558	0.355131	0.00769808
AT3G13674	-1.92103	0.000208364	0.127856	0.329177
AT3G13690	-2.84257	3.71831e-08	0.551262	0.00215115
AT3G13720	-1.75105	2.72594e-06	-0.403765	0.00461298
AT3G13730	-2.16951	7.39409e-05	0.294472	0.00435968
AT3G13750	-2.46474	3.25879e-06	-0.0193495	0.597619
AT3G13790	-1.30003	4.82122e-05	0.0159618	0.817805
AT3G13810	-2.06988	0.000250543	-0.0930992	0.541124
AT3G13870	-1.20457	0.000984607	0.016682	0.759198
AT3G13960	-1.35877	0.00184086	-0.480117	0.0989348
AT3G14000	-1.04952	0.0055578	0.121636	0.263449
AT3G14070	-0.953143	0.00948366	0.264752	0.0123259
AT3G14260	-2.16284	0.000134288	-0.176313	0.364036
AT3G14280	-2.20464	0.00353224	0.0999412	0.461713
AT3G14330	-1.14925	0.0001372	0.615558	0.000401966
AT3G14410	-1.15019	0.00158658	0.424261	0.00294095
AT3G14510	-1.21221	0.00237548	-0.201708	0.339163
AT3G14530	-1.49374	0.00253192	-0.269553	0.253618
AT3G14540	-2.14337	0.000438778	0.219611	0.479497
AT3G14550	-1.4627	0.000290456	-0.390307	0.0445978
AT3G14560	-2.40137	0.00057293	0.103344	0.211726
AT3G14740	-2.02125	0.00262313	1.36425	0.000406625
AT3G14770	-3.79117	2.51291e-05	-0.415604	0.0772662
AT3G14840	-2.12151	0.000303583	-0.110022	0.491462
AT3G14980	-1.42423	0.000141644	0.108526	0.0901147
AT3G15030	-2.4005	4.62685e-05	-0.243466	0.0941804
AT3G15095	-1.32118	0.000181324	-0.0208248	0.866311
AT3G15110	-0.953868	0.00183283	0.412744	0.00385957
AT3G15160	-0.994102	0.000938154	-0.0753269	0.305641
AT3G15220	-0.957799	0.000897219	-0.0124046	0.801131
AT3G15300	-1.47328	0.00175897	0.471953	0.00479517
AT3G15354	-2.80237	1.37245e-05	0.370213	0.00772636
AT3G15356	-2.61347	4.24693e-05	0.404301	0.0136805
AT3G15390	-1.84717	0.000795421	0.509896	0.000459669
AT3G15410	-1.06836	0.00262657	-0.0331872	0.653154
AT3G15550	-1.7297	0.00154673	0.731184	0.0128761
AT3G15560	-2.23054	0.000226869	0.78585	0.00478346
AT3G15570	-2.04039	1.06174e-06	0.350709	0.0512546
AT3G15620	-1.38434	9.31006e-05	-0.96952	0.00114652
AT3G15630	-3.38227	8.12709e-05	-0.504389	0.00818536
AT3G15640	-1.17151	0.000543579	-0.00575546	0.952233
AT3G15680	-1.77656	0.000861902	0.53369	0.0301631
AT3G15720	-1.96933	0.000103152	3.38132	2.84011e-06
AT3G15820	-1.52161	0.000775492	-0.709234	0.00129942
AT3G15890	-0.996134	0.00916776	-0.0156772	0.890798
AT3G15900	-1.12354	0.000180669	0.0197594	0.765222
AT3G15950	-3.06914	7.43132e-08	0.245631	0.00289677
AT3G15980	-1.87192	9.38696e-05	0.19355	0.023772
AT3G16150	-3.21786	0.00104287	-1.56537	0.00138432
AT3G16180	-1.60762	0.000101079	0.0874625	0.329747
AT3G16210	-1.22145	0.000278279	-0.241124	0.14101
AT3G16220	-2.40645	0.005579	-0.161778	0.159594
AT3G16340	-1.25144	2.27455e-06	0.328672	0.00665052
AT3G16370	-1.23342	0.00483755	0.208379	0.307318
AT3G16390	-1.40584	0.00053859	-0.196889	0.116354
AT3G16400	-2.29238	0.000246176	0.0898509	0.484353
AT3G16410	-2.23731	0.000997525	0.084741	0.500084
AT3G16420	-2.10063	0.00565466	0.107304	0.342953
AT3G16430	-2.61733	0.000329508	0.222124	0.0488735
AT3G16440	-2.8253	0.000105522	-1.56469	0.0195723
AT3G16450	-1.58931	0.0014228	-0.0922319	0.189446
AT3G16460	-1.81694	0.00184018	-0.166061	0.0478174
AT3G16530	-3.13508	0.000243372	0.155546	0.176117
AT3G16560	-1.8671	0.000276721	0.470203	0.00522764
AT3G16630	-1.46931	0.000117224	0.094226	0.092005
AT3G16660	-1.01978	0.00017908	-0.129933	0.436102
AT3G16670	-1.12893	0.000481703	-0.284861	0.232173
AT3G16690	-2.70978	1.44019e-05	-0.590362	5.59839e-05
AT3G16700	-1.18527	0.0070988	0.503554	0.203628
AT3G16770	-1.78396	0.000856507	-0.17699	0.135082
AT3G16830	-2.40165	2.33339e-05	-0.19618	0.0108308
AT3G16910	-1.34276	2.52882e-05	0.290664	0.00163577
AT3G16950	-1.09628	0.00146579	-0.421323	0.00448026
AT3G17120	-1.20832	0.000781417	0.585697	0.0346244
AT3G17340	-1.38552	0.00226246	0.550928	0.0178606
AT3G17380	-1.47515	0.00391969	0.0912166	0.361643
AT3G17510	-2.25049	9.79598e-05	0.190282	0.0067377
AT3G17640	-1.49243	7.7811e-05	-0.079554	0.591704
AT3G17650	-1.14567	0.000315083	-0.0835703	0.269879
AT3G17840	-1.99037	0.000149871	0.723232	0.000999154
AT3G18000	-1.89675	6.30125e-05	0.395318	0.0609028
AT3G18010	-1.15985	0.00155967	-0.361459	0.0155014
AT3G18035	-1.34269	8.23537e-07	-0.316973	0.000457805
AT3G18200	-2.54936	0.000280263	-1.80196	0.0086915
AT3G18260	-1.56195	0.00439453	0.0721121	0.708301
AT3G18450	-1.63722	0.00113706	-0.91103	0.0154004
AT3G18524	-1.74164	5.6932e-05	0.571372	0.000671128
AT3G18640	-1.34143	0.00172501	0.105207	0.1467
AT3G18750	-1.05676	0.00225684	0.541058	0.00429136
AT3G18830	-0.976384	0.00394075	0.137741	0.117002
AT3G18930	-1.64675	3.12746e-05	0.0551542	0.311746
AT3G18980	-1.01498	0.00598008	-0.909871	0.00125493
AT3G19000	-1.49921	0.000610969	0.121378	0.121421
AT3G19010	-2.21996	5.1674e-05	-0.206926	0.0301855
AT3G19030	-2.23122	0.00105527	0.0930727	0.144522
AT3G19320	-1.52679	9.19371e-05	0.498709	0.0901148
AT3G19400	-1.21518	0.000143488	0.209003	0.0308881
AT3G19450	-2.89089	0.000127993	0.108097	0.253613
AT3G19553	-1.12357	0.00349864	-0.125143	0.180573
AT3G19850	-3.34735	1.67673e-06	-0.327463	0.0105516
AT3G19930	-1.73466	5.75075e-05	-0.415114	0.00215458
AT3G19960	-1.00377	0.000667556	0.0284928	0.721749
AT3G20015	-2.99022	1.98345e-05	0.168976	0.0440394
AT3G20060	-1.1138	0.000154554	-0.131066	0.0192034
AT3G20090	-1.67284	3.8007e-05	-0.00107659	0.992881
AT3G20110	-1.35449	0.000768222	0.344761	0.0965261
AT3G20150	-2.27522	1.39619e-05	0.840048	0.000787488
AT3G20160	-0.970253	0.00183772	-0.544966	0.0210591
AT3G20250	-1.12139	0.00445822	-0.677039	0.00324753
AT3G20260	-2.16168	4.7882e-05	0.414563	0.0209016
AT3G20270	-2.33754	0.00164041	0.673421	0.00465179
AT3G20310	-1.15271	0.000108516	-0.161293	0.161864
AT3G20340	-1.15786	0.00405958	-2.13753	0.0014803
AT3G20370	-3.58119	0.000135584	0.551372	0.0256008
AT3G20380	-2.04445	5.29199e-05	0.245289	0.296911
AT3G20460	-2.15322	0.00342364	-0.301845	0.149644
AT3G20570	-1.44054	8.6292e-05	0.163061	0.175425
AT3G20590	-1.13492	0.000875473	0.0946526	0.518299
AT3G20600	-1.76471	0.00172332	0.678227	0.071405
AT3G20620	-1.60725	0.000202341	0.19617	0.0333745
AT3G20680	-1.69479	1.62607e-05	-0.420037	0.00226034
AT3G20780	-1.47274	0.000350402	0.446646	0.011538
AT3G20820	-1.35635	0.00375377	-0.0845121	0.579431
AT3G20860	-1.79959	0.000105792	-0.188699	0.201147
AT3G20940	-1.10509	0.0005764	-0.378863	0.219038
AT3G21090	-1.98697	0.000262783	-0.319994	0.135515
AT3G21190	-1.59916	0.000827725	0.438973	0.00850156
AT3G21230	-1.96783	1.55297e-05	0.334937	0.0893698
AT3G21240	-1.66881	4.16072e-05	0.473516	0.0794798
AT3G21250	-2.84048	2.3783e-05	0.552306	0.00302302
AT3G21260	-2.9593	2.0484e-06	-0.152844	0.662874
AT3G21270	-1.4025	0.00128927	0.118374	0.505534
AT3G21280	-1.48954	0.00534832	-0.194108	0.0505226
AT3G21340	-1.11844	0.000500137	-0.724697	0.0158146
AT3G21390	-1.1893	0.00241449	0.0377653	0.680433
AT3G21460	-2.54675	0.000248618	-1.39928	0.0437398
AT3G21465	-0.990639	0.000883412	0.372438	0.068371
AT3G21530	-1.70425	0.00037452	-0.280168	0.0409031
AT3G21550	-1.43612	0.000659772	-0.252765	0.0646828
AT3G21560	-1.61926	0.000102929	0.263703	0.119053
AT3G21610	-0.963119	0.000810021	-0.0823794	0.123876
AT3G21670	-1.92814	6.23211e-05	1.94191	0.000291019
AT3G21680	-1.3822	0.00199337	-0.127687	0.781835
AT3G21690	-3.01363	1.84805e-05	0.0258138	0.21874
AT3G21750	-1.266	0.000591845	0.294447	0.0103911
AT3G21820	-2.60732	5.17331e-05	0.374634	0.0047467
AT3G21865	-0.966505	0.00342546	-0.260972	0.00988605
AT3G21870	-4.02909	6.88149e-06	-0.283353	0.0181807
AT3G21950	-2.4855	6.90227e-06	0.541572	0.0712518
AT3G22104	-1.7866	6.3991e-05	0.111367	0.0783521
AT3G22120	-1.12042	0.00797597	-0.0223384	0.915667
AT3G22210	-1.19088	0.0024718	0.910159	0.00336634
AT3G22400	-1.04114	0.00135388	-0.21531	0.0300258
AT3G22420	-2.27369	0.000131198	-0.248109	0.0642671
AT3G22540	-1.30548	0.000625264	0.403105	0.137286
AT3G22570	-1.67247	0.000602909	-0.45205	0.216572
AT3G22600	-1.44334	0.000352344	-0.539742	0.135223
AT3G22640	-1.10689	0.000563837	-1.99471	0.0396856
AT3G22670	-1.50716	0.000255207	0.373549	0.00071583
AT3G22750	-1.84406	0.00133013	-0.562058	0.0519871
AT3G22780	-2.04173	0.000192638	0.458438	0.00246805
AT3G22790	-2.29296	3.72459e-05	0.823572	0.00396073
AT3G22800	-2.55695	0.00181838	-0.731777	0.0914492
AT3G22820	-1.13619	0.00214002	-0.161541	0.0867438
AT3G22930	-1.39407	0.00129359	-0.0376414	0.791305
AT3G23080	-1.48229	0.000458968	0.0329576	0.662343
[truncated: 1,900 more rows]
